# Supplementary material for: Mutant phosphatidate phosphatase Pah1-W637A exhibits altered phosphorylation, membrane association, and enzyme function in yeast
Source: J Biol Chem. 2022 Jan 11;298(2):101578. doi: 10.1016/j.jbc.2022.101578 (PMC8819029; doi:10.1016/j.jbc.2022.101578)
Supplement: Table S1 [file mmc1.xlsx]

## Sheet: Phospho
pep filter	<0.05
Quan Info	(Multiple Items)
Enzyme	Trypsin
					Values
Start in Pah1_TEV	Annotated Sequence	End in Pah1_TEV	Modifications	Modifications in Master Proteins	Sum of Abundances (Normalized): WT	Sum of Abundances (Normalized): W637A		In vivo Phosphorylation Site
140	[K].KVLEEPDFLDINDTGDSGSK.[N]	159	1xPhospho [T14(100)]	P32567 1xPhospho [T153(100)]; Pah1_Yeast_MT_W637A_with_TEV 1xPhospho [T153(100)]	1.64144e+06	1.08936e+07		T153
141	[K].VLEEPDFLDINDTGDSGSK.[N]	159	1xPhospho [S16(99.7)]	P32567 1xPhospho [S156(99.7)]; Pah1_Yeast_MT_W637A_with_TEV 1xPhospho [S156(99.7)]	4.71616e+06	2.58165e+07		S156
160	[K].NSETTGSLSPTESSTTTPPDSVEER.[K]	184	1xPhospho [T5(99.5)]	P32567 1xPhospho [T164(99.5)]; Pah1_Yeast_MT_W637A_with_TEV 1xPhospho [T164(99.5)]	377630960	3.8052e+08		T164
160	[K].NSETTGSLSPTESSTTTPPDSVEER.[K]	184	2xPhospho [T4(99.2); T5(99.2)]	P32567 2xPhospho [T163(99.2); T164(99.2)]; Pah1_Yeast_MT_W637A_with_TEV 2xPhospho [T163(99.2); T164(99.2)]	5.81112e+07	1.0298e+07		T163; T164
160	[K].NSETTGSLSPTESSTTTPPDSVEER.[K]	184	3xPhospho [T16(100); T17(100); S/T]	P32567 3xPhospho [T175(100); T176(100); S/T]; Pah1_Yeast_MT_W637A_with_TEV 3xPhospho [T175(100); T176(100); S/T]	2.20252e+06	0		T175; T176
201	[K].KLTEIHIPSK.[L]	210	1xPhospho [T3(100)]	P32567 1xPhospho [T203(100)]; Pah1_Yeast_MT_W637A_with_TEV 1xPhospho [T203(100)]	3.71599e+07	4.34151e+07		T203
201	[K].KLTEIHIPSKLDNNGDLLLDTEGYKPNK.[N]	228	1xPhospho [T3(100)]	P32567 1xPhospho [T203(100)]; Pah1_Yeast_MT_W637A_with_TEV 1xPhospho [T203(100)]	31763142	3.88977e+07		T203
505	[R].SLYFEDSDNEVDTEEK.[S]	520	1xPhospho [S7(100)]	P32567 1xPhospho [S511(100)]; Pah1_Yeast_MT_W637A_with_TEV 1xPhospho [S511(100)]	2.5906e+08	1.75696e+08		S511
505	[R].SLYFEDSDNEVDTEEKSTPFFAGFGNR.[I]	531	1xPhospho [S7(100)]	P32567 1xPhospho [S511(100)]; Pah1_Yeast_MT_W637A_with_TEV 1xPhospho [S511(100)]	3.40513e+07	2.23693e+07		S511
594	[R].TNTSMVPGSPPNR.[T]	606	1xOxidation [M5]; 1xPhospho [S9(100)]	P32567 1xPhospho [S602(100)]; Pah1_Yeast_MT_W637A_with_TEV 1xPhospho [S602(100)]	827997951	1.76407e+09		S602
594	[R].TNTSMVPGSPPNR.[T]	606	1xPhospho [S9(100)]	P32567 1xPhospho [S602(100)]; Pah1_Yeast_MT_W637A_with_TEV 1xPhospho [S602(100)]	9.75679e+08	7.88117e+07		S602
594	[R].TNTSMVPGSPPNRTLDNFDSEITSGR.[K]	619	1xOxidation [M5]; 1xPhospho [S9(100)]	P32567 1xPhospho [S602(100)]; Pah1_Yeast_MT_W637A_with_TEV 1xPhospho [S602(100)]	3.30435e+08	2.75503e+08		S602
594	[R].TNTSMVPGSPPNRTLDNFDSEITSGR.[K]	619	1xOxidation [M5]; 2xPhospho [T3(96.5); S9(99.9)]	P32567 2xPhospho [T596(96.5); S602(99.9)]; Pah1_Yeast_MT_W637A_with_TEV 2xPhospho [T596(96.5); S602(99.9)]	1779613	3.1067e+06		T596
594	[R].TNTSMVPGSPPNRTLDNFDSEITSGRK.[T]	620	1xOxidation [M5]; 1xPhospho [T3(97.9)]	P32567 1xPhospho [T596(97.9)]; Pah1_Yeast_MT_W637A_with_TEV 1xPhospho [T596(97.9)]	1.74535e+08	2.29785e+08		T596
594	[R].TNTSMVPGSPPNRTLDNFDSEITSGRK.[T]	620	1xPhospho [S9(100)]	P32567 1xPhospho [S602(100)]; Pah1_Yeast_MT_W637A_with_TEV 1xPhospho [S602(100)]	31471574	1.18599e+07		S602
639	[R].DPLVDIDNLSDISNDDSDNIDEDTDVSQQSNISR.[N]	672	1xPhospho [S13(100)]	P32567 1xPhospho [S651(100)]; Pah1_Yeast_MT_W637A_with_TEV 1xPhospho [S651(100)]	1.29139e+07	3.48181e+07		S651
690	[R].NVSGSTNNNEVLAASSDVENASDLVSSHSSSGSTPNK.[S]	726	1xPhospho [S16(99.1)]	P32567 1xPhospho [S705(99.1)]; Pah1_Yeast_MT_W637A_with_TEV 1xPhospho [S705(99.1)]	46029811	1.7258e+07		S705
690	[R].NVSGSTNNNEVLAASSDVENASDLVSSHSSSGSTPNKSTMSK.[G]	731	3xPhospho [S30; S]; 1xOxidation [M40]	P32567 3xPhospho [S719; S]; Pah1_Yeast_MT_W637A_with_TEV 3xPhospho [S719; S]	11438040	0		S719
732	[K].GDIGKQIYLELGSPLASPK.[L]	750	1xPhospho [S17(100)]	P32567 1xPhospho [S748(100)]; Pah1_Yeast_MT_W637A_with_TEV 1xPhospho [S748(100)]	0	1.96524e+06		S748
737	[K].QIYLELGSPLASPK.[L]	750	1xPhospho [S12(100)]	P32567 1xPhospho [S748(100)]; Pah1_Yeast_MT_W637A_with_TEV 1xPhospho [S748(100)]	5.96884e+08	6.317e+08		S748
737	[K].QIYLELGSPLASPK.[L]	750	2xPhospho [S8(100); S12(100)]	P32567 2xPhospho [S744(100); S748(100)]; Pah1_Yeast_MT_W637A_with_TEV 2xPhospho [S744(100); S748(100)]	8.91954e+07	5.75336e+07		S744
737	[K].QIYLELGSPLASPKLR.[Y]	752	1xPhospho [S12(100)]	P32567 1xPhospho [S748(100)]; Pah1_Yeast_MT_W637A_with_TEV 1xPhospho [S748(100)]	1.4789e+07	2.20423e+07		S748
737	[K].QIYLELGSPLASPKLR.[Y]	752	2xPhospho [S8(100); S12(100)]	P32567 2xPhospho [S744(100); S748(100)]; Pah1_Yeast_MT_W637A_with_TEV 2xPhospho [S744(100); S748(100)]	1.4848e+08	2.36486e+07		S744
771	[R].RASSAAATSIDK.[E]	782	2xPhospho [S3(100); S4(100)]	P32567 2xPhospho [S773(100); S774(100)]; Pah1_Yeast_MT_W637A_with_TEV 2xPhospho [S773(100); S774(100)]	1.71347e+06	0		S733
771	[R].RASSAAATSIDKEFK.[K]	785	1xPhospho [S3(99.7)]	P32567 1xPhospho [S773(99.7)]; Pah1_Yeast_MT_W637A_with_TEV 1xPhospho [S773(99.7)]	112859360	2.95264e+07		S773
771	[R].RASSAAATSIDKEFK.[K]	785	2xPhospho [S3(100); S4(100)]	P32567 2xPhospho [S773(100); S774(100)]; Pah1_Yeast_MT_W637A_with_TEV 2xPhospho [S773(100); S774(100)]	9.37602e+07	0		S773; S774
771	[R].RASSAAATSIDKEFK.[K]	785	3xPhospho [S3(100); S4(100); S9(100)]	P32567 3xPhospho [S773(100); S774(100); S779(100)]; Pah1_Yeast_MT_W637A_with_TEV 3xPhospho [S773(100); S774(100); S779(100)]	6.66921e+06	0		S773; S774; S779
772	[R].ASSAAATSIDKEFK.[K]	785	1xPhospho [S8(100)]	P32567 1xPhospho [S779(100)]; Pah1_Yeast_MT_W637A_with_TEV 1xPhospho [S779(100)]	9959644	0		S779
772	[R].ASSAAATSIDKEFKK.[L]	786	1xPhospho [S8(100)]	P32567 1xPhospho [S779(100)]; Pah1_Yeast_MT_W637A_with_TEV 1xPhospho [S779(100)]	1.06363e+08	3.35876e+07		S779
802	[K].INVSNDVHSLGNSDTESR.[R]	819	1xPhospho [S13(100)]	P32567 1xPhospho [S814(100)]; Pah1_Yeast_MT_W637A_with_TEV 1xPhospho [S814(100)]	237579526	4.73519e+07		S814
802	[K].INVSNDVHSLGNSDTESR.[R]	819	2xPhospho [S9(100); S13(99.5)]	P32567 2xPhospho [S810(100); S814(99.5)]; Pah1_Yeast_MT_W637A_with_TEV 2xPhospho [S810(100); S814(99.5)]	1.86473e+07	0		S810; S814
802	[K].INVSNDVHSLGNSDTESRR.[E]	820	1xPhospho [S13(100)]	P32567 1xPhospho [S814(100)]; Pah1_Yeast_MT_W637A_with_TEV 1xPhospho [S814(100)]	1121010304	2.81116e+08		S814
830	[R].NQLPHNSMDDKDLDSR.[V]	845	1xOxidation [M8]; 1xPhospho [S7(100)]	P32567 1xPhospho [S836(100)]; Pah1_Yeast_MT_W637A_with_TEV 1xPhospho [S836(100)]	2.89164e+07	3.28128e+07		S836
830	[R].NQLPHNSMDDKDLDSR.[V]	845	1xPhospho [S7(100)]	P32567 1xPhospho [S836(100)]; Pah1_Yeast_MT_W637A_with_TEV 1xPhospho [S836(100)]	3.19957e+07	2.038e+06		S836
Grand Total					5.83744e+09	4.28644e+09

## Sheet: reordered sites
pep filter	<0.05
Quan Info	(Multiple Items)
Enzyme	Trypsin
					Values
Start in Pah1_TEV	Annotated Sequence	End in Pah1_TEV	Modifications	Modifications in Master Proteins	Sum of Abundances (Normalized): WT	Sum of Abundances (Normalized): W637A
140	[K].KVLEEPDFLDINDTGDSGSK.[N]	159	1xPhospho [T14(100)]	P32567 1xPhospho [T153(100)]; Pah1_Yeast_MT_W637A_with_TEV 1xPhospho [T153(100)]	1.64144e+06	1.08936e+07
141	[K].VLEEPDFLDINDTGDSGSK.[N]	159	1xPhospho [S16(99.7)]	P32567 1xPhospho [S156(99.7)]; Pah1_Yeast_MT_W637A_with_TEV 1xPhospho [S156(99.7)]	4.71616e+06	2.58165e+07
160	[K].NSETTGSLSPTESSTTTPPDSVEER.[K]	184	1xPhospho [T5(99.5)]	P32567 1xPhospho [T164(99.5)]; Pah1_Yeast_MT_W637A_with_TEV 1xPhospho [T164(99.5)]	377630960	3.8052e+08
160	[K].NSETTGSLSPTESSTTTPPDSVEER.[K]	184	2xPhospho [T4(99.2); T5(99.2)]	P32567 2xPhospho [T163(99.2); T164(99.2)]; Pah1_Yeast_MT_W637A_with_TEV 2xPhospho [T163(99.2); T164(99.2)]	5.81112e+07	1.0298e+07
160	[K].NSETTGSLSPTESSTTTPPDSVEER.[K]	184	3xPhospho [T16(100); T17(100); S/T]	P32567 3xPhospho [T175(100); T176(100); S/T]; Pah1_Yeast_MT_W637A_with_TEV 3xPhospho [T175(100); T176(100); S/T]	2.20252e+06	0
201	[K].KLTEIHIPSK.[L]	210	1xPhospho [T3(100)]	P32567 1xPhospho [T203(100)]; Pah1_Yeast_MT_W637A_with_TEV 1xPhospho [T203(100)]	3.71599e+07	4.34151e+07
201	[K].KLTEIHIPSKLDNNGDLLLDTEGYKPNK.[N]	228	1xPhospho [T3(100)]	P32567 1xPhospho [T203(100)]; Pah1_Yeast_MT_W637A_with_TEV 1xPhospho [T203(100)]	31763142	3.88977e+07
505	[R].SLYFEDSDNEVDTEEK.[S]	520	1xPhospho [S7(100)]	P32567 1xPhospho [S511(100)]; Pah1_Yeast_MT_W637A_with_TEV 1xPhospho [S511(100)]	2.5906e+08	1.75696e+08
505	[R].SLYFEDSDNEVDTEEKSTPFFAGFGNR.[I]	531	1xPhospho [S7(100)]	P32567 1xPhospho [S511(100)]; Pah1_Yeast_MT_W637A_with_TEV 1xPhospho [S511(100)]	3.40513e+07	2.23693e+07
594	[R].TNTSMVPGSPPNR.[T]	606	1xOxidation [M5]; 1xPhospho [S9(100)]	P32567 1xPhospho [S602(100)]; Pah1_Yeast_MT_W637A_with_TEV 1xPhospho [S602(100)]	827997951	1.76407e+09
594	[R].TNTSMVPGSPPNR.[T]	606	1xPhospho [S9(100)]	P32567 1xPhospho [S602(100)]; Pah1_Yeast_MT_W637A_with_TEV 1xPhospho [S602(100)]	9.75679e+08	7.88117e+07
594	[R].TNTSMVPGSPPNRTLDNFDSEITSGR.[K]	619	1xOxidation [M5]; 1xPhospho [S9(100)]	P32567 1xPhospho [S602(100)]; Pah1_Yeast_MT_W637A_with_TEV 1xPhospho [S602(100)]	3.30435e+08	2.75503e+08
594	[R].TNTSMVPGSPPNRTLDNFDSEITSGR.[K]	619	1xOxidation [M5]; 2xPhospho [T3(96.5); S9(99.9)]	P32567 2xPhospho [T596(96.5); S602(99.9)]; Pah1_Yeast_MT_W637A_with_TEV 2xPhospho [T596(96.5); S602(99.9)]	1779613	3.1067e+06
594	[R].TNTSMVPGSPPNRTLDNFDSEITSGRK.[T]	620	1xOxidation [M5]; 1xPhospho [T3(97.9)]	P32567 1xPhospho [T596(97.9)]; Pah1_Yeast_MT_W637A_with_TEV 1xPhospho [T596(97.9)]	1.74535e+08	2.29785e+08
594	[R].TNTSMVPGSPPNRTLDNFDSEITSGRK.[T]	620	1xPhospho [S9(100)]	P32567 1xPhospho [S602(100)]; Pah1_Yeast_MT_W637A_with_TEV 1xPhospho [S602(100)]	31471574	1.18599e+07
639	[R].DPLVDIDNLSDISNDDSDNIDEDTDVSQQSNISR.[N]	672	1xPhospho [S13(100)]	P32567 1xPhospho [S651(100)]; Pah1_Yeast_MT_W637A_with_TEV 1xPhospho [S651(100)]	1.29139e+07	3.48181e+07
690	[R].NVSGSTNNNEVLAASSDVENASDLVSSHSSSGSTPNK.[S]	726	1xPhospho [S16(99.1)]	P32567 1xPhospho [S705(99.1)]; Pah1_Yeast_MT_W637A_with_TEV 1xPhospho [S705(99.1)]	46029811	1.7258e+07
690	[R].NVSGSTNNNEVLAASSDVENASDLVSSHSSSGSTPNKSTMSK.[G]	731	3xPhospho [S30; S]; 1xOxidation [M40]	P32567 3xPhospho [S719; S]; Pah1_Yeast_MT_W637A_with_TEV 3xPhospho [S719; S]	11438040	0
732	[K].GDIGKQIYLELGSPLASPK.[L]	750	1xPhospho [S17(100)]	P32567 1xPhospho [S748(100)]; Pah1_Yeast_MT_W637A_with_TEV 1xPhospho [S748(100)]	0	1.96524e+06
737	[K].QIYLELGSPLASPK.[L]	750	1xPhospho [S12(100)]	P32567 1xPhospho [S748(100)]; Pah1_Yeast_MT_W637A_with_TEV 1xPhospho [S748(100)]	5.96884e+08	6.317e+08
737	[K].QIYLELGSPLASPK.[L]	750	2xPhospho [S8(100); S12(100)]	P32567 2xPhospho [S744(100); S748(100)]; Pah1_Yeast_MT_W637A_with_TEV 2xPhospho [S744(100); S748(100)]	8.91954e+07	5.75336e+07
737	[K].QIYLELGSPLASPKLR.[Y]	752	1xPhospho [S12(100)]	P32567 1xPhospho [S748(100)]; Pah1_Yeast_MT_W637A_with_TEV 1xPhospho [S748(100)]	1.4789e+07	2.20423e+07
737	[K].QIYLELGSPLASPKLR.[Y]	752	2xPhospho [S8(100); S12(100)]	P32567 2xPhospho [S744(100); S748(100)]; Pah1_Yeast_MT_W637A_with_TEV 2xPhospho [S744(100); S748(100)]	1.4848e+08	2.36486e+07
771	[R].RASSAAATSIDK.[E]	782	2xPhospho [S3(100); S4(100)]	P32567 2xPhospho [S773(100); S774(100)]; Pah1_Yeast_MT_W637A_with_TEV 2xPhospho [S773(100); S774(100)]	1.71347e+06	0
771	[R].RASSAAATSIDKEFK.[K]	785	1xPhospho [S3(99.7)]	P32567 1xPhospho [S773(99.7)]; Pah1_Yeast_MT_W637A_with_TEV 1xPhospho [S773(99.7)]	112859360	2.95264e+07
771	[R].RASSAAATSIDKEFK.[K]	785	2xPhospho [S3(100); S4(100)]	P32567 2xPhospho [S773(100); S774(100)]; Pah1_Yeast_MT_W637A_with_TEV 2xPhospho [S773(100); S774(100)]	9.37602e+07	0
771	[R].RASSAAATSIDKEFK.[K]	785	3xPhospho [S3(100); S4(100); S9(100)]	P32567 3xPhospho [S773(100); S774(100); S779(100)]; Pah1_Yeast_MT_W637A_with_TEV 3xPhospho [S773(100); S774(100); S779(100)]	6.66921e+06	0
772	[R].ASSAAATSIDKEFK.[K]	785	1xPhospho [S8(100)]	P32567 1xPhospho [S779(100)]; Pah1_Yeast_MT_W637A_with_TEV 1xPhospho [S779(100)]	9959644	0
772	[R].ASSAAATSIDKEFKK.[L]	786	1xPhospho [S8(100)]	P32567 1xPhospho [S779(100)]; Pah1_Yeast_MT_W637A_with_TEV 1xPhospho [S779(100)]	1.06363e+08	3.35876e+07
802	[K].INVSNDVHSLGNSDTESR.[R]	819	1xPhospho [S13(100)]	P32567 1xPhospho [S814(100)]; Pah1_Yeast_MT_W637A_with_TEV 1xPhospho [S814(100)]	237579526	4.73519e+07
802	[K].INVSNDVHSLGNSDTESR.[R]	819	2xPhospho [S9(100); S13(99.5)]	P32567 2xPhospho [S810(100); S814(99.5)]; Pah1_Yeast_MT_W637A_with_TEV 2xPhospho [S810(100); S814(99.5)]	1.86473e+07	0
802	[K].INVSNDVHSLGNSDTESRR.[E]	820	1xPhospho [S13(100)]	P32567 1xPhospho [S814(100)]; Pah1_Yeast_MT_W637A_with_TEV 1xPhospho [S814(100)]	1121010304	2.81116e+08
830	[R].NQLPHNSMDDKDLDSR.[V]	845	1xOxidation [M8]; 1xPhospho [S7(100)]	P32567 1xPhospho [S836(100)]; Pah1_Yeast_MT_W637A_with_TEV 1xPhospho [S836(100)]	2.89164e+07	3.28128e+07
830	[R].NQLPHNSMDDKDLDSR.[V]	845	1xPhospho [S7(100)]	P32567 1xPhospho [S836(100)]; Pah1_Yeast_MT_W637A_with_TEV 1xPhospho [S836(100)]	3.19957e+07	2.038e+06
Grand Total					5.83744e+09	4.28644e+09

## Sheet: Trypsin-All
pep filter	<0.05
Quan Info	(Multiple Items)
Enzyme	Trypsin
					Values
Start in Pah1_TEV	Annotated Sequence	End in Pah1_TEV	Modifications	Modifications in Master Proteins	Sum of Abundances (Normalized): WT	Sum of Abundances (Normalized): W637A
7	[R].ALGSVSKTWSSINPATLSGAIDVIVVEHPDGR.[L]	38			3.74708e+06	0
14	[K].TWSSINPATLSGAIDVIVVEHPDGR.[L]	38			1924090603	2.12989e+08
39	[R].LSCSPFHVR.[F]	47	1xCarbamidomethyl [C3]		2.5882e+09	2.28281e+09
39	[R].LSCSPFHVRFGKFQILKPSQK.[K]	59	1xCarbamidomethyl [C3]		1.62169e+07	0
48	[R].FGKFQILKPSQK.[K]	59			1.63104e+07	1.92743e+07
51	[K].FQILKPSQK.[K]	59			7.22163e+09	3.65321e+09
60	[K].KVQVFINEK.[L]	68			6.5588e+09	1.23901e+09
60	[K].KVQVFINEKLSNMPMK.[L]	75	1xOxidation [M]		2.20203e+06	351727
60	[K].KVQVFINEKLSNMPMK.[L]	75	2xOxidation [M13; M15]		3.46131e+06	5.33938e+06
61	[K].VQVFINEKLSNMPMK.[L]	75	1xOxidation [M14]		789662	606232
61	[K].VQVFINEKLSNMPMK.[L]	75	2xOxidation [M12; M14]		2.9785e+06	7.83655e+06
140	[K].KVLEEPDFLDINDTGDSGSK.[N]	159			1.14454e+09	2.69122e+09
140	[K].KVLEEPDFLDINDTGDSGSK.[N]	159	1xPhospho [T14(100)]	P32567 1xPhospho [T153(100)]; Pah1_Yeast_MT_W637A_with_TEV 1xPhospho [T153(100)]	1.64144e+06	1.08936e+07
140	[K].KVLEEPDFLDINDTGDSGSKNSETTGSLSPTESSTTTPPDSVEER.[K]	184			48098480	1.70657e+07
140	[K].KVLEEPDFLDINDTGDSGSKNSETTGSLSPTESSTTTPPDSVEER.[K]	184	1xPhospho [T/S]		35694896	0
140	[K].KVLEEPDFLDINDTGDSGSKNSETTGSLSPTESSTTTPPDSVEER.[K]	184	2xPhospho [T/S]		1.38175e+07	1.36556e+07
141	[K].VLEEPDFLDINDTGDSGSK.[N]	159			1.88707e+09	3.15763e+09
141	[K].VLEEPDFLDINDTGDSGSK.[N]	159	1xPhospho [S16(99.7)]	P32567 1xPhospho [S156(99.7)]; Pah1_Yeast_MT_W637A_with_TEV 1xPhospho [S156(99.7)]	4.71616e+06	2.58165e+07
141	[K].VLEEPDFLDINDTGDSGSKNSETTGSLSPTESSTTTPPDSVEER.[K]	184			45168848	4.01135e+06
141	[K].VLEEPDFLDINDTGDSGSKNSETTGSLSPTESSTTTPPDSVEER.[K]	184	1xPhospho [T/S]		8.74327e+06	6.97181e+06
141	[K].VLEEPDFLDINDTGDSGSKNSETTGSLSPTESSTTTPPDSVEER.[K]	184	2xPhospho [S/T]		4.57487e+06	1.49156e+07
160	[K].NSETTGSLSPTESSTTTPPDSVEER.[K]	184			1.00666e+09	5.95513e+08
160	[K].NSETTGSLSPTESSTTTPPDSVEER.[K]	184	1xPhospho [T5(99.5)]	P32567 1xPhospho [T164(99.5)]; Pah1_Yeast_MT_W637A_with_TEV 1xPhospho [T164(99.5)]	377630960	3.8052e+08
160	[K].NSETTGSLSPTESSTTTPPDSVEER.[K]	184	2xPhospho [T4(99.2); T5(99.2)]	P32567 2xPhospho [T163(99.2); T164(99.2)]; Pah1_Yeast_MT_W637A_with_TEV 2xPhospho [T163(99.2); T164(99.2)]	5.81112e+07	1.0298e+07
160	[K].NSETTGSLSPTESSTTTPPDSVEER.[K]	184	3xPhospho [T16(100); T17(100); S/T]	P32567 3xPhospho [T175(100); T176(100); S/T]; Pah1_Yeast_MT_W637A_with_TEV 3xPhospho [T175(100); T176(100); S/T]	2.20252e+06	0
160	[K].NSETTGSLSPTESSTTTPPDSVEERK.[L]	185			120756000	5.31023e+07
160	[K].NSETTGSLSPTESSTTTPPDSVEERK.[L]	185	1xPhospho [T/S]		60283000	2.54349e+07
201	[K].KLTEIHIPSK.[L]	210			2.02369e+09	3.28662e+08
201	[K].KLTEIHIPSK.[L]	210	1xPhospho [T3(100)]	P32567 1xPhospho [T203(100)]; Pah1_Yeast_MT_W637A_with_TEV 1xPhospho [T203(100)]	3.71599e+07	4.34151e+07
201	[K].KLTEIHIPSKLDNNGDLLLDTEGYKPNK.[N]	228			8.3772e+08	5.56919e+08
201	[K].KLTEIHIPSKLDNNGDLLLDTEGYKPNK.[N]	228	1xPhospho [T3(100)]	P32567 1xPhospho [T203(100)]; Pah1_Yeast_MT_W637A_with_TEV 1xPhospho [T203(100)]	31763142	3.88977e+07
202	[K].LTEIHIPSK.[L]	210			1.97544e+09	6.75267e+08
202	[K].LTEIHIPSKLDNNGDLLLDTEGYKPNK.[N]	228			1.3811e+09	1.04047e+09
202	[K].LTEIHIPSKLDNNGDLLLDTEGYKPNKNMMHDTDIQLK.[Q]	239	2xOxidation [M29; M30]		1.5117e+08	4.3568e+07
211	[K].LDNNGDLLLDTEGYKPNK.[N]	228			7.36505e+08	8.12666e+08
211	[K].LDNNGDLLLDTEGYKPNKNMMHDTDIQLK.[Q]	239	1xOxidation [M]		9.24651e+06	1.05564e+07
211	[K].LDNNGDLLLDTEGYKPNKNMMHDTDIQLK.[Q]	239	2xOxidation [M20; M21]		170776445	1.3584e+08
229	[K].NMMHDTDIQLK.[Q]	239			1.18685e+09	2.7257e+07
229	[K].NMMHDTDIQLK.[Q]	239	1xOxidation [M]		3.09822e+09	4.06396e+08
229	[K].NMMHDTDIQLK.[Q]	239	2xOxidation [M2; M3]		2147254691	2.34239e+09
240	[K].QLLKDEFGNDSDISSFIK.[E]	257			1.01549e+09	3.00738e+09
240	[K].QLLKDEFGNDSDISSFIKEDK.[N]	260			1.1037e+09	1.20074e+09
244	[K].DEFGNDSDISSFIK.[E]	257			2.63189e+07	8.36749e+07
244	[K].DEFGNDSDISSFIKEDK.[N]	260			2.20851e+07	3.17964e+07
244	[K].DEFGNDSDISSFIKEDKNGNIK.[I]	265			553088	1.03527e+07
335	[K].KGTAGSGETEKR.[Y]	346			2.68371e+06	1.89112e+08
353	[R].LTNDQLKCLNLTYGENDLK.[F]	371	1xCarbamidomethyl [C8]		0	2.25302e+07
360	[K].CLNLTYGENDLK.[F]	371	1xCarbamidomethyl [C1]		1.582e+09	2.52058e+09
360	[K].CLNLTYGENDLKFSVDHGK.[A]	378	1xCarbamidomethyl [C1]		1.19614e+08	3.21914e+08
372	[K].FSVDHGKAIVTSK.[L]	384			5.76266e+06	1.71386e+07
379	[K].AIVTSKLFVWR.[W]	389			1.1839e+07	3.72112e+07
390	[R].WDVPIVISDIDGTITK.[S]	405			3.27038e+09	8.2903e+09
406	[K].SDALGHVLAMIGK.[D]	418			2.57539e+08	1.02947e+08
406	[K].SDALGHVLAMIGK.[D]	418	1xOxidation [M10]		1.74982e+09	1.04407e+09
406	[K].SDALGHVLAMIGKDWTHLGVAK.[L]	427	1xOxidation [M10]		4.4236e+09	1.97217e+09
419	[K].DWTHLGVAK.[L]	427			2.00661e+09	6.37651e+08
419	[K].DWTHLGVAKLFSEISR.[N]	434			0	2.39589e+06
435	[R].NGYNILYLTAR.[S]	445			8.52952e+08	3.3905e+09
459	[R].SIEQNGSKLPNGPVILSPDR.[T]	478			1.1177e+07	1.93609e+09
467	[K].LPNGPVILSPDR.[T]	478			1.59631e+09	3.60159e+09
467	[K].LPNGPVILSPDRTMAALR.[R]	484	1xOxidation [M14]		6974591	3.96373e+07
486	[R].EVILKKPEVFK.[I]	496			4.09353e+07	7.29862e+07
491	[K].KPEVFKIACLNDIR.[S]	504	1xCarbamidomethyl [C9]		3.08199e+06	3.41211e+07
497	[K].IACLNDIR.[S]	504	1xCarbamidomethyl [C3]		4.94634e+09	5.61654e+09
505	[R].SLYFEDSDNEVDTEEK.[S]	520			2.22374e+09	2.82263e+09
505	[R].SLYFEDSDNEVDTEEK.[S]	520	1xPhospho [S7(100)]	P32567 1xPhospho [S511(100)]; Pah1_Yeast_MT_W637A_with_TEV 1xPhospho [S511(100)]	2.5906e+08	1.75696e+08
505	[R].SLYFEDSDNEVDTEEKSTPFFAGFGNR.[I]	531			3.44093e+08	4.56378e+08
505	[R].SLYFEDSDNEVDTEEKSTPFFAGFGNR.[I]	531	1xPhospho [S7(100)]	P32567 1xPhospho [S511(100)]; Pah1_Yeast_MT_W637A_with_TEV 1xPhospho [S511(100)]	3.40513e+07	2.23693e+07
521	[K].STPFFAGFGNR.[I]	531			4.17809e+09	6.8767e+09
532	[R].ITDALSYR.[T]	539			6.55985e+09	8.55104e+09
540	[R].TVGIPSSR.[I]	547			4.31675e+09	6.76491e+09
548	[R].IFTINTEGEVHMELLELAGYR.[S]	568			2.78807e+07	944698
548	[R].IFTINTEGEVHMELLELAGYR.[S]	568	1xOxidation [M12]		1.30512e+09	2.70117e+09
569	[R].SSYIHINELVDHFFPPVSLDSVDLR.[T]	593			1.58666e+07	1.57156e+08
594	[R].TNTSMVPGSPPNR.[T]	606			1.4385e+09	8.80907e+07
594	[R].TNTSMVPGSPPNR.[T]	606	1xOxidation [M5]		1.27627e+09	1.85184e+09
594	[R].TNTSMVPGSPPNR.[T]	606	1xOxidation [M5]; 1xPhospho [S9(100)]	P32567 1xPhospho [S602(100)]; Pah1_Yeast_MT_W637A_with_TEV 1xPhospho [S602(100)]	827997951	1.76407e+09
594	[R].TNTSMVPGSPPNR.[T]	606	1xPhospho [S9(100)]	P32567 1xPhospho [S602(100)]; Pah1_Yeast_MT_W637A_with_TEV 1xPhospho [S602(100)]	9.75679e+08	7.88117e+07
594	[R].TNTSMVPGSPPNRTLDNFDSEITSGR.[K]	619	1xOxidation [M5]; 1xPhospho [S9(100)]	P32567 1xPhospho [S602(100)]; Pah1_Yeast_MT_W637A_with_TEV 1xPhospho [S602(100)]	3.30435e+08	2.75503e+08
594	[R].TNTSMVPGSPPNRTLDNFDSEITSGR.[K]	619	1xOxidation [M5]; 2xPhospho [T3(96.5); S9(99.9)]	P32567 2xPhospho [T596(96.5); S602(99.9)]; Pah1_Yeast_MT_W637A_with_TEV 2xPhospho [T596(96.5); S602(99.9)]	1779613	3.1067e+06
594	[R].TNTSMVPGSPPNRTLDNFDSEITSGR.[K]	619	1xPhospho [T/S]		17601446	2.36825e+07
594	[R].TNTSMVPGSPPNRTLDNFDSEITSGRK.[T]	620	1xOxidation [M5]; 1xPhospho [T3(97.9)]	P32567 1xPhospho [T596(97.9)]; Pah1_Yeast_MT_W637A_with_TEV 1xPhospho [T596(97.9)]	1.74535e+08	2.29785e+08
594	[R].TNTSMVPGSPPNRTLDNFDSEITSGRK.[T]	620	1xPhospho [S9(100)]	P32567 1xPhospho [S602(100)]; Pah1_Yeast_MT_W637A_with_TEV 1xPhospho [S602(100)]	31471574	1.18599e+07
607	[R].TLDNFDSEITSGR.[K]	619			3.29097e+09	3.04509e+09
607	[R].TLDNFDSEITSGRK.[T]	620			4.28135e+09	2.71436e+09
639	[R].DPLVDIDNLSDISNDDSDNIDEDTDVSQQSNISR.[N]	672			5.57374e+06	1.89542e+07
639	[R].DPLVDIDNLSDISNDDSDNIDEDTDVSQQSNISR.[N]	672	1xPhospho [S13(100)]	P32567 1xPhospho [S651(100)]; Pah1_Yeast_MT_W637A_with_TEV 1xPhospho [S651(100)]	1.29139e+07	3.48181e+07
639	[R].DPLVDIDNLSDISNDDSDNIDEDTDVSQQSNISR.[N]	672	2xPhospho [S/T]		2.57418e+06	1.40291e+06
690	[R].NVSGSTNNNEVLAASSDVENASDLVSSHSSSGSTPNK.[S]	726			3.46004e+08	1.42385e+08
690	[R].NVSGSTNNNEVLAASSDVENASDLVSSHSSSGSTPNK.[S]	726	1xPhospho [S16(99.1)]	P32567 1xPhospho [S705(99.1)]; Pah1_Yeast_MT_W637A_with_TEV 1xPhospho [S705(99.1)]	46029811	1.7258e+07
690	[R].NVSGSTNNNEVLAASSDVENASDLVSSHSSSGSTPNK.[S]	726	2xPhospho [S/T]		1.74351e+07	533694
690	[R].NVSGSTNNNEVLAASSDVENASDLVSSHSSSGSTPNKSTMSK.[G]	731	3xPhospho [S30; S]; 1xOxidation [M40]	P32567 3xPhospho [S719; S]; Pah1_Yeast_MT_W637A_with_TEV 3xPhospho [S719; S]	11438040	0
732	[K].GDIGKQIYLELGSPLASPK.[L]	750			1.61332e+06	7.88021e+06
732	[K].GDIGKQIYLELGSPLASPK.[L]	750	1xPhospho [S17(100)]	P32567 1xPhospho [S748(100)]; Pah1_Yeast_MT_W637A_with_TEV 1xPhospho [S748(100)]	0	1.96524e+06
737	[K].QIYLELGSPLASPK.[L]	750			1.69897e+09	1.59854e+09
737	[K].QIYLELGSPLASPK.[L]	750	1xPhospho [S12(100)]	P32567 1xPhospho [S748(100)]; Pah1_Yeast_MT_W637A_with_TEV 1xPhospho [S748(100)]	5.96884e+08	6.317e+08
737	[K].QIYLELGSPLASPK.[L]	750	2xPhospho [S8(100); S12(100)]	P32567 2xPhospho [S744(100); S748(100)]; Pah1_Yeast_MT_W637A_with_TEV 2xPhospho [S744(100); S748(100)]	8.91954e+07	5.75336e+07
737	[K].QIYLELGSPLASPKLR.[Y]	752			1.25921e+06	8.20926e+06
737	[K].QIYLELGSPLASPKLR.[Y]	752	1xPhospho [S12(100)]	P32567 1xPhospho [S748(100)]; Pah1_Yeast_MT_W637A_with_TEV 1xPhospho [S748(100)]	1.4789e+07	2.20423e+07
737	[K].QIYLELGSPLASPKLR.[Y]	752	2xPhospho [S8(100); S12(100)]	P32567 2xPhospho [S744(100); S748(100)]; Pah1_Yeast_MT_W637A_with_TEV 2xPhospho [S744(100); S748(100)]	1.4848e+08	2.36486e+07
751	[K].LRYLDDMDDEDSNYNR.[T]	766			11022593	1.22198e+06
751	[K].LRYLDDMDDEDSNYNR.[T]	766	1xOxidation [M7]		17602174	1.57406e+07
753	[R].YLDDMDDEDSNYNR.[T]	766			5.83445e+08	1.14156e+08
753	[R].YLDDMDDEDSNYNR.[T]	766	1xOxidation [M5]		8.55307e+08	1.09566e+09
771	[R].RASSAAATSIDK.[E]	782			74977195	6.06478e+07
771	[R].RASSAAATSIDK.[E]	782	2xPhospho [S3(100); S4(100)]	P32567 2xPhospho [S773(100); S774(100)]; Pah1_Yeast_MT_W637A_with_TEV 2xPhospho [S773(100); S774(100)]	1.71347e+06	0
771	[R].RASSAAATSIDKEFK.[K]	785			1.51744e+09	2.41034e+08
771	[R].RASSAAATSIDKEFK.[K]	785	1xPhospho [S3(99.7)]	P32567 1xPhospho [S773(99.7)]; Pah1_Yeast_MT_W637A_with_TEV 1xPhospho [S773(99.7)]	112859360	2.95264e+07
771	[R].RASSAAATSIDKEFK.[K]	785	2xPhospho [S3(100); S4(100)]	P32567 2xPhospho [S773(100); S774(100)]; Pah1_Yeast_MT_W637A_with_TEV 2xPhospho [S773(100); S774(100)]	9.37602e+07	0
771	[R].RASSAAATSIDKEFK.[K]	785	3xPhospho [S3(100); S4(100); S9(100)]	P32567 3xPhospho [S773(100); S774(100); S779(100)]; Pah1_Yeast_MT_W637A_with_TEV 3xPhospho [S773(100); S774(100); S779(100)]	6.66921e+06	0
772	[R].ASSAAATSIDK.[E]	782			3.10686e+07	7.33738e+07
772	[R].ASSAAATSIDKEFK.[K]	785			1.75422e+09	7.01279e+08
772	[R].ASSAAATSIDKEFK.[K]	785	1xPhospho [S8(100)]	P32567 1xPhospho [S779(100)]; Pah1_Yeast_MT_W637A_with_TEV 1xPhospho [S779(100)]	9959644	0
772	[R].ASSAAATSIDKEFKK.[L]	786			2.6755e+09	1.03607e+09
772	[R].ASSAAATSIDKEFKK.[L]	786	1xPhospho [S8(100)]	P32567 1xPhospho [S779(100)]; Pah1_Yeast_MT_W637A_with_TEV 1xPhospho [S779(100)]	1.06363e+08	3.35876e+07
786	[K].KLSVSKAGAPTR.[I]	797			1.3145e+06	2.67095e+06
787	[K].LSVSKAGAPTR.[I]	797			1.71914e+06	1.86342e+07
798	[R].IVSKINVSNDVHSLGNSDTESR.[R]	819			0	1.49129e+06
802	[K].INVSNDVHSLGNSDTESR.[R]	819			1.30442e+09	6.52722e+08
802	[K].INVSNDVHSLGNSDTESR.[R]	819	1xPhospho [S13(100)]	P32567 1xPhospho [S814(100)]; Pah1_Yeast_MT_W637A_with_TEV 1xPhospho [S814(100)]	237579526	4.73519e+07
802	[K].INVSNDVHSLGNSDTESR.[R]	819	2xPhospho [S9(100); S13(99.5)]	P32567 2xPhospho [S810(100); S814(99.5)]; Pah1_Yeast_MT_W637A_with_TEV 2xPhospho [S810(100); S814(99.5)]	1.86473e+07	0
802	[K].INVSNDVHSLGNSDTESRR.[E]	820			3510290447	9.77556e+08
802	[K].INVSNDVHSLGNSDTESRR.[E]	820	1xPhospho [S13(100)]	P32567 1xPhospho [S814(100)]; Pah1_Yeast_MT_W637A_with_TEV 1xPhospho [S814(100)]	1121010304	2.81116e+08
802	[K].INVSNDVHSLGNSDTESRREQSVNETGR.[N]	829	1xPhospho [S/T]		234782148	3.7157e+07
820	[R].REQSVNETGR.[N]	829			5.1567e+06	8.86573e+07
821	[R].EQSVNETGR.[N]	829			7010804	6.79893e+06
830	[R].NQLPHNSMDDK.[D]	840			1.95786e+06	2.16636e+06
830	[R].NQLPHNSMDDKDLDSR.[V]	845			1925511776	1.69318e+08
830	[R].NQLPHNSMDDKDLDSR.[V]	845	1xOxidation [M8]		1.78242e+09	1.82398e+09
830	[R].NQLPHNSMDDKDLDSR.[V]	845	1xOxidation [M8]; 1xPhospho [S7(100)]	P32567 1xPhospho [S836(100)]; Pah1_Yeast_MT_W637A_with_TEV 1xPhospho [S836(100)]	2.89164e+07	3.28128e+07
830	[R].NQLPHNSMDDKDLDSR.[V]	845	1xPhospho [S7(100)]	P32567 1xPhospho [S836(100)]; Pah1_Yeast_MT_W637A_with_TEV 1xPhospho [S836(100)]	3.19957e+07	2.038e+06
846	[R].VSDEFDDDEFDEDEFEDENLYFQ.[-]	868			5.28003e+08	1.69082e+09
625-mu	[R].GNQEEKFTDVNFAR.[D]	638-mu			0	4.15032e+08
631-mu	[K].FTDVNFAR.[D]	638-mu			0	3.93802e+09
Grand Total					1.13498e+11	1.09847e+11

## Sheet: Glu-C-All
pep filter	<0.05
Quan Info	(Multiple Items)
Enzyme	GluC
					Values
Start in Pah1_TEV	Annotated Sequence	End in Pah1_TEV	Modifications	Modifications in Master Proteins	Sum of Abundances (Normalized): WT	Sum of Abundances (Normalized): W637A
37	[D].GRLSCSPFHVRFGKFQILKPSQKKVQVFINE.[K]	67	1xCarbamidomethyl [C5]		1.9643e+06	0
68	[E].KLSNMPMKLSDSGE.[A]	81			9.56059e+06	269151
68	[E].KLSNMPMKLSDSGE.[A]	81	1xOxidation [M]		9.98074e+07	1.43721e+07
68	[E].KLSNMPMKLSDSGE.[A]	81	2xOxidation [M5; M7]		204863994	3.58116e+08
68	[E].KLSNMPMKLSDSGEAYFVFE.[M]	87			3.03167e+06	0
68	[E].KLSNMPMKLSDSGEAYFVFE.[M]	87	1xOxidation [M]		7.01614e+07	7.16816e+06
68	[E].KLSNMPMKLSDSGEAYFVFE.[M]	87	2xOxidation [M5; M7]		4.95024e+08	2.67239e+08
79	[D].SGEAYFVFE.[M]	87			1.15986e+06	0
82	[E].AYFVFE.[M]	87			147665760	7.19176e+08
184	[E].RKLVEQRTKNFQQKLNKKLTE.[I]	204			2.31794e+09	7.68187e+07
189	[E].QRTKNFQQKLNKKLTE.[I]	204			2.19767e+09	5.96722e+08
205	[E].IHIPSKLDNNGDLLLD.[T]	220			2454935	638199
234	[D].TDIQLKQLLKDE.[F]	245			0	5.35923e+06
236	[D].IQLKQLLKDE.[F]	245			314037	1.43335e+07
246	[E].FGNDSDISSFIKE.[D]	258			9087356	3.73279e+08
250	[D].SDISSFIKE.[D]	258			0	6.6385e+06
259	[E].DKNGNIKIVNPYE.[H]	271			0	1.96567e+06
259	[E].DKNGNIKIVNPYEHLTD.[L]	275			0	2.13687e+06
276	[D].LSPPGTPPTMATSGSVLGLDAME.[S]	298	2xOxidation [M10; M22]		0	2.515e+06
345	[E].KRYIRTIRLTNDQLKCLNLTYGE.[N]	367	1xCarbamidomethyl [C16]		3.04314e+06	0
452	[D].STRSYLRSIE.[Q]	461			1.84133e+06	0
462	[E].QNGSKLPNGPVILSPDRTMAALRRE.[V]	486	1xOxidation [M19]		0	1.62603e+06
487	[E].VILKKPE.[V]	493			3.22149e+08	2.94935e+08
494	[E].VFKIACLND.[I]	502	1xCarbamidomethyl [C6]		1446174	1.26771e+07
520	[E].KSTPFFAGFGNRITD.[A]	534			748252	1.19404e+07
520	[E].KSTPFFAGFGNRITDALSYRTVGIPSSRIFTINTE.[G]	554			2.8748e+06	0
520	[E].KSTPFFAGFGNRITDALSYRTVGIPSSRIFTINTEGE.[V]	556			389722	0
535	[D].ALSYRTVGIPSSRIFTINTE.[G]	554			0	2.08974e+07
535	[D].ALSYRTVGIPSSRIFTINTEGE.[V]	556			0	2.15635e+06
535	[D].ALSYRTVGIPSSRIFTINTEGEVHME.[L]	560	1xOxidation [M25]		2.58577e+06	0
561	[E].LLELAGYRSSYIHINE.[L]	576			1080068	0
564	[E].LAGYRSSYIHINE.[L]	576			1.21794e+09	6.6207e+08
577	[E].LVDHFFPPVSLD.[S]	588			1.99208e+07	2.72794e+08
615	[E].ITSGRKTLFRGNQE.[E]	628			9027237	2.33284e+07
615	[E].ITSGRKTLFRGNQEE.[K]	629			5.77178e+07	9.69192e+07
709	[E].NASDLVSSHSSSGSTPNKSTMSKGDIGKQIYLE.[L]	741	1xOxidation [M21]		2.72138e+06	3.2037e+06
742	[E].LGSPLASPKLRYLD.[D]	755			7.02158e+06	4.05332e+06
742	[E].LGSPLASPKLRYLD.[D]	755	1xPhospho [S3(100)]	P32567 1xPhospho [S744(100)]; Pah1_Yeast_MT_W637A_with_TEV 1xPhospho [S744(100)]	2.12821e+06	0
742	[E].LGSPLASPKLRYLDD.[M]	756			2957371	0
742	[E].LGSPLASPKLRYLDD.[M]	756	1xPhospho [S3(100)]	P32567 1xPhospho [S744(100)]; Pah1_Yeast_MT_W637A_with_TEV 1xPhospho [S744(100)]	435421	0
742	[E].LGSPLASPKLRYLDDMD.[D]	758	1xOxidation [M16]		5143902	2.07943e+06
742	[E].LGSPLASPKLRYLDDMD.[D]	758	1xOxidation [M16]; 1xPhospho [S3(100)]	P32567 1xPhospho [S744(100)]; Pah1_Yeast_MT_W637A_with_TEV 1xPhospho [S744(100)]	1.08485e+06	0
761	[E].DSNYNRTKSRRASSAAATSIDKE.[F]	783			2.39752e+06	0
762	[D].SNYNRTKSRRASSAAATSIDKE.[F]	783			1.28846e+06	0
784	[E].FKKLSVSKAGAPTRIVSKINVSND.[V]	807			1.66899e+08	4.99671e+07
784	[E].FKKLSVSKAGAPTRIVSKINVSNDVHSLGNSD.[T]	815			2486079	0
784	[E].FKKLSVSKAGAPTRIVSKINVSNDVHSLGNSD.[T]	815	1xPhospho [S31(100)]	P32567 1xPhospho [S814(100)]; Pah1_Yeast_MT_W637A_with_TEV 1xPhospho [S814(100)]	1.48223e+06	0
784	[E].FKKLSVSKAGAPTRIVSKINVSNDVHSLGNSDTE.[S]	817			3.70301e+08	2.50781e+08
784	[E].FKKLSVSKAGAPTRIVSKINVSNDVHSLGNSDTE.[S]	817	1xPhospho [S5(100)]	P32567 1xPhospho [S788(100)]; Pah1_Yeast_MT_W637A_with_TEV 1xPhospho [S788(100)]	31365743	6.36749e+06
784	[E].FKKLSVSKAGAPTRIVSKINVSNDVHSLGNSDTE.[S]	817	2xPhospho [S31(98.1); T/S]	P32567 2xPhospho [S814(98.1); T/S]; Pah1_Yeast_MT_W637A_with_TEV 2xPhospho [S814(98.1); T/S]	2.61622e+06	0
808	[D].VHSLGNSDTE.[S]	817			2658014	2.90934e+07
827	[E].TGRNQLPHNSMD.[D]	838	1xOxidation [M11]		3.22637e+06	3.18435e+06
827	[E].TGRNQLPHNSMDD.[K]	839	1xOxidation [M11]		1.47823e+06	1.09106e+06
630-mu	[E].KFTDVNFARD.[P]	639-mu			0	3.03511e+06
Grand Total					7.80917e+09	4.19895e+09

## Sheet: Chymo-All
pep filter	<0.05
Quan Info	(Multiple Items)
Enzyme	Chymotrypsin
					Values
Start in Pah1_TEV	Annotated Sequence	End in Pah1_TEV	Modifications	Modifications in Master Proteins	Sum of Abundances (Normalized): WT	Sum of Abundances (Normalized): W637A
1	[-].MQYVGRALGSVSKTW.[S]	15	1xAcetyl [N-Term]	P32567 1xAcetyl [N-Term]; Pah1_Yeast_MT_W637A_with_TEV 1xAcetyl [N-Term]	1086749	0
4	[Y].VGRALGSVSKTW.[S]	15			1593623348	3.69786e+08
9	[L].GSVSKTW.[S]	15			1409138424	1.42768e+09
9	[L].GSVSKTWSSINPATL.[S]	23			0	1.89604e+06
16	[W].SSINPATL.[S]	23			1.93112e+09	1.83544e+09
16	[W].SSINPATLSGAIDVIVVEHPDGRL.[S]	39			2.15422e+07	4.00452e+07
16	[W].SSINPATLSGAIDVIVVEHPDGRLSCSPF.[H]	44	1xCarbamidomethyl [C26]		9.64759e+07	2.64574e+07
24	[L].SGAIDVIVVEHPDGRL.[S]	39			1230470208	9.82948e+08
24	[L].SGAIDVIVVEHPDGRLSCSPF.[H]	44	1xCarbamidomethyl [C18]		2.46247e+09	2.67124e+09
45	[F].HVRFGKF.[Q]	51			30794904	1.96253e+06
52	[F].QILKPSQKKVQVF.[I]	64			4.16898e+09	1.10961e+09
55	[L].KPSQKKVQVF.[I]	64			547639952	7.23696e+08
65	[F].INEKLSNMPMKL.[S]	76			2.07539e+06	0
65	[F].INEKLSNMPMKL.[S]	76	1xOxidation [M10]		59300763	0
65	[F].INEKLSNMPMKL.[S]	76	2xOxidation [M8; M10]		4.16878e+08	2.80585e+08
65	[F].INEKLSNMPMKLSDSGEAY.[F]	83	1xOxidation [M]		9.79282e+07	2.50925e+06
65	[F].INEKLSNMPMKLSDSGEAY.[F]	83	2xOxidation [M8; M10]		5.77544e+08	2.98119e+08
70	[L].SNMPMKLSDSGEAY.[F]	83	2xOxidation [M3; M5]		41461532	5.9443e+07
70	[L].SNMPMKLSDSGEAYF.[V]	84	2xOxidation [M3; M5]		87142344	7.30487e+07
85	[F].VFEMGDQVTDVPDEL.[L]	99	1xOxidation [M4]		0	6.37429e+06
149	[L].DINDTGDSGSKNSETTGSLSPTESSTTTPPDSVEERKL.[V]	186			2.16633e+06	3.17749e+07
149	[L].DINDTGDSGSKNSETTGSLSPTESSTTTPPDSVEERKL.[V]	186	1xPhospho [S20(100)]	P32567 1xPhospho [S168(100)]; Pah1_Yeast_MT_W637A_with_TEV 1xPhospho [S168(100)]	0	2.5742e+07
149	[L].DINDTGDSGSKNSETTGSLSPTESSTTTPPDSVEERKLVEQRTKNF.[Q]	194			17070582	3.55947e+07
168	[L].SPTESSTTTPPDSVEERKLVEQRTKNF.[Q]	194			20875232	4.02669e+06
187	[L].VEQRTKNF.[Q]	194			8.6354e+07	3.05702e+08
187	[L].VEQRTKNFQQKL.[N]	198			12416581	3.20524e+06
195	[F].QQKLNKKLTEIHIPSKL.[D]	211			39559282	0
199	[L].NKKLTEIHIPSKL.[D]	211			2.40566e+09	8.61075e+08
199	[L].NKKLTEIHIPSKL.[D]	211	1xPhospho [T5(100)]	P32567 1xPhospho [T203(100)]; Pah1_Yeast_MT_W637A_with_TEV 1xPhospho [T203(100)]	24175831	6.42363e+07
203	[L].TEIHIPSKL.[D]	211			22318516	1.02304e+08
225	[Y].KPNKNMMHDTDIQLKQL.[L]	241			1.21336e+06	0
225	[Y].KPNKNMMHDTDIQLKQL.[L]	241	2xOxidation [M6; M7]		9.10372e+06	1.29652e+07
242	[L].LKDEFGNDSDISSF.[I]	255			100232424	1.85963e+08
243	[L].KDEFGNDSDISSF.[I]	255			46072588	1.33937e+08
256	[F].IKEDKNGNIKIVNPY.[E]	270			7.57702e+08	1.02983e+09
256	[F].IKEDKNGNIKIVNPYEHLTDL.[S]	276			1.45177e+06	4.30888e+06
271	[Y].EHLTDLSPPGTPPTMATSGSVL.[G]	292			16637180	0
271	[Y].EHLTDLSPPGTPPTMATSGSVL.[G]	292	1xOxidation [M15]		5.06934e+08	7.04878e+08
271	[Y].EHLTDLSPPGTPPTMATSGSVL.[G]	292	1xOxidation [M15]; 1xPhospho [S7(100)]	P32567 1xPhospho [S277(100)]; Pah1_Yeast_MT_W637A_with_TEV 1xPhospho [S277(100)]	69083779	1.829e+08
293	[L].GLDAMESGSTL.[N]	303			185502144	0
293	[L].GLDAMESGSTL.[N]	303	1xOxidation [M5]		350758876	1.0186e+09
304	[L].NSLSSSPSGSDTEDETSF.[S]	321			30579136	4.89232e+06
304	[L].NSLSSSPSGSDTEDETSFSKEQSSKSEKTSKKGTAGSGETEKRY.[I]	347			2.52447e+07	0
322	[F].SKEQSSKSEKTSKKGTAGSGETEKRY.[I]	347			233216047	9.91197e+07
348	[Y].IRTIRLTNDQLKCL.[N]	361	1xCarbamidomethyl [C13]		1.04827e+09	9.3266e+07
354	[L].TNDQLKCL.[N]	361	1xCarbamidomethyl [C7]		1.34477e+09	1.42292e+09
364	[L].TYGENDLKF.[S]	372			41258896	2.77863e+08
366	[Y].GENDLKF.[S]	372			287792020	6.67072e+08
366	[Y].GENDLKFSVDHGKAIVTSKL.[F]	385			5.63111e+06	5.20693e+06
371	[L].KFSVDHGKAIVTSKLF.[V]	386			56170602	1.88249e+07
373	[F].SVDHGKAIVTSKL.[F]	385			261990024	1.77837e+08
373	[F].SVDHGKAIVTSKLF.[V]	386			5.10351e+09	2.94325e+09
373	[F].SVDHGKAIVTSKLFVW.[R]	388			2.16155e+06	1.80578e+06
389	[W].RWDVPIVISDIDGTITKSDAL.[G]	409			3.76179e+07	1.59668e+08
389	[W].RWDVPIVISDIDGTITKSDALGHVL.[A]	413			4.05367e+07	7.88798e+07
391	[W].DVPIVISDIDGTITKSDAL.[G]	409			1.63909e+06	3.04907e+07
391	[W].DVPIVISDIDGTITKSDALGHVL.[A]	413			905344	3.8046e+08
414	[L].AMIGKDW.[T]	420			536256064	0
414	[L].AMIGKDW.[T]	420	1xOxidation [M2]		1176563940	1.60764e+09
414	[L].AMIGKDWTHL.[G]	423			766966224	0
414	[L].AMIGKDWTHL.[G]	423	1xOxidation [M2]		1555388152	1.93276e+09
414	[L].AMIGKDWTHLGVAKL.[F]	428			1.03497e+06	0
414	[L].AMIGKDWTHLGVAKL.[F]	428	1xOxidation [M2]		13137331	0
421	[W].THLGVAKL.[F]	428			1.36162e+08	9.18176e+07
421	[W].THLGVAKLF.[S]	429			1.14221e+09	6.01153e+08
429	[L].FSEISRNGY.[N]	437			551066523	6.02576e+08
430	[F].SEISRNGY.[N]	437			1537575089	5.39252e+09
441	[L].YLTARSAGQADSTRSY.[L]	456			1.03872e+09	9.5055e+08
442	[Y].LTARSAGQADSTRSY.[L]	456			3.54094e+09	4.16695e+09
442	[Y].LTARSAGQADSTRSYL.[R]	457			3285803723	7.51421e+08
443	[L].TARSAGQADSTRSY.[L]	456			7.59749e+08	1.2494e+09
443	[L].TARSAGQADSTRSYL.[R]	457			9.3837e+08	2.84216e+08
457	[Y].LRSIEQNGSKLPNGPVIL.[S]	474			7.73854e+08	8.51834e+08
458	[L].RSIEQNGSKLPNGPVIL.[S]	474			6.96679e+08	9.45056e+08
458	[L].RSIEQNGSKLPNGPVILSPDRTMAAL.[R]	483	1xOxidation [M23]		1.39038e+08	1.47501e+08
484	[L].RREVILKKPEVF.[K]	495			1.57365e+09	3.4449e+08
496	[F].KIACLNDIRSL.[Y]	506	1xCarbamidomethyl [C4]		224685524	1.50536e+08
496	[F].KIACLNDIRSLY.[F]	507	1xCarbamidomethyl [C4]		6.94556e+08	9.20478e+08
501	[L].NDIRSLY.[F]	507			6.6094e+08	1.29028e+09
507	[L].YFEDSDNEVDTEEKSTPF.[F]	524			204092870	2.41562e+08
507	[L].YFEDSDNEVDTEEKSTPF.[F]	524	1xPhospho [S5(100)]	P32567 1xPhospho [S511(100)]; Pah1_Yeast_MT_W637A_with_TEV 1xPhospho [S511(100)]	10424059	2.65797e+07
508	[Y].FEDSDNEVDTEEKSTPF.[F]	524			6.97786e+08	2.28961e+09
508	[Y].FEDSDNEVDTEEKSTPF.[F]	524	1xPhospho [S4(100)]	P32567 1xPhospho [S511(100)]; Pah1_Yeast_MT_W637A_with_TEV 1xPhospho [S511(100)]	5.18671e+06	3.74003e+07
526	[F].AGFGNRITDAL.[S]	536			4405595	6.03636e+06
526	[F].AGFGNRITDALSY.[R]	538			158932496	1.8938e+08
529	[F].GNRITDAL.[S]	536			193396214	2.02952e+08
529	[F].GNRITDALSY.[R]	538			4.36788e+09	6.40703e+09
537	[L].SYRTVGIPSSRIF.[T]	549			130159610	4.2544e+07
539	[Y].RTVGIPSSRIF.[T]	549			6.25761e+09	3.16635e+09
550	[F].TINTEGEVHMEL.[L]	561	1xOxidation [M10]		3.86706e+06	1.32322e+07
550	[F].TINTEGEVHMELL.[E]	562			16091903	0
550	[F].TINTEGEVHMELL.[E]	562	1xOxidation [M10]		59231260	2.16804e+08
550	[F].TINTEGEVHMELLEL.[A]	564			24690600	0
550	[F].TINTEGEVHMELLEL.[A]	564	1xOxidation [M10]		55574303	8.09698e+07
572	[Y].IHINELVDHF.[F]	581			5.47576e+06	1.17195e+07
572	[Y].IHINELVDHFF.[P]	582			0	6.74466e+06
582	[F].FPPVSLDSVDL.[R]	592			498046	3.95746e+06
588	[L].DSVDLRTNTSMVPGSPPNRTL.[D]	608			6100497	0
588	[L].DSVDLRTNTSMVPGSPPNRTL.[D]	608	1xOxidation [M11]		22097496	6.3969e+07
588	[L].DSVDLRTNTSMVPGSPPNRTL.[D]	608	1xOxidation [M11]; 1xPhospho [S15(100)]	P32567 1xPhospho [S602(100)]; Pah1_Yeast_MT_W637A_with_TEV 1xPhospho [S602(100)]	44784852	8.1023e+07
588	[L].DSVDLRTNTSMVPGSPPNRTL.[D]	608	1xPhospho [S15(100)]	P32567 1xPhospho [S602(100)]; Pah1_Yeast_MT_W637A_with_TEV 1xPhospho [S602(100)]	8621552	0
593	[L].RTNTSMVPGSPPNRTL.[D]	608			4.75779e+08	0
593	[L].RTNTSMVPGSPPNRTL.[D]	608	1xOxidation [M6]		1476811366	1.33262e+09
593	[L].RTNTSMVPGSPPNRTL.[D]	608	1xOxidation [M6]; 1xPhospho [S10(100)]	P32567 1xPhospho [S602(100)]; Pah1_Yeast_MT_W637A_with_TEV 1xPhospho [S602(100)]	1.2347e+09	1.87593e+09
593	[L].RTNTSMVPGSPPNRTL.[D]	608	1xPhospho [S10(100)]	P32567 1xPhospho [S602(100)]; Pah1_Yeast_MT_W637A_with_TEV 1xPhospho [S602(100)]	215046832	0
593	[L].RTNTSMVPGSPPNRTLDNFDSEITSGRKTL.[F]	622	1xOxidation [M6]		20903674	0
609	[L].DNFDSEITSGRKTL.[F]	622			9.7803e+08	1.37997e+09
609	[L].DNFDSEITSGRKTLF.[R]	623			3.4548e+09	4.6628e+09
609	[L].DNFDSEITSGRKTLF.[R]	623	1xPhospho [S/T]		3.75732e+06	2.20194e+07
612	[F].DSEITSGRKTL.[F]	622			1.81235e+06	1.37428e+07
612	[F].DSEITSGRKTLF.[R]	623			9493354	4.19465e+07
623	[L].FRGNQEEKF.[T]	631			1.79674e+08	4.21535e+08
623	[L].FRGNQEEKFTDVNF.[WA]	636			2.28162e+07	5.04991e+07
624	[F].RGNQEEKF.[T]	631			3.21231e+08	1.27266e+09
624	[F].RGNQEEKFTDVNF.[WA]	636			2.39492e+08	4.1082e+08
740	[Y].LELGSPL.[A]	746			1039607360	1.4229e+09
752	[L].RYLDDMDDEDSNY.[N]	764	1xOxidation [M6]		0	1.85524e+07
754	[Y].LDDMDDEDSNY.[N]	764	1xOxidation [M4]		0	4.11515e+07
765	[Y].NRTKSRRASSAAATSIDKEF.[K]	784	1xPhospho [T/S]		9888973	0
765	[Y].NRTKSRRASSAAATSIDKEF.[K]	784	2xPhospho [T/S]		7.25788e+07	2.84164e+06
765	[Y].NRTKSRRASSAAATSIDKEF.[K]	784	3xPhospho [S9(100); S10(100); T/S]	P32567 3xPhospho [S773(100); S774(100); T/S]; Pah1_Yeast_MT_W637A_with_TEV 3xPhospho [S773(100); S774(100); T/S]	1.94457e+07	0
765	[Y].NRTKSRRASSAAATSIDKEFKKL.[S]	787	3xPhospho [S10(97.3); T/S]	P32567 3xPhospho [S774(97.3); T/S]; Pah1_Yeast_MT_W637A_with_TEV 3xPhospho [S774(97.3); T/S]	15259324	0
788	[L].SVSKAGAPTRIVSKINVSNDVHSL.[G]	811			136623411	3.51489e+06
632-mu	[F].TDVNFARDPL.[V]	641-mu			0	1.37661e+07
632-mu	[F].TDVNFARDPLVDIDNL.[S]	647-mu			0	1.78887e+07
637-mu	[F].ARDPLVDIDNL.[S]	647-mu			0	7.083e+07
Grand Total					7.19202e+10	6.94245e+10

## Sheet: PeptideGroups
Checked	Confidence	Annotated Sequence	Sequence	Start in Pah1_TEV	End in Pah1_TEV	Modifications	Contaminant	Marked as	Qvality PEP	Qvality q-value	# Protein Groups	# Proteins	# Isoforms	# PSMs	Master Protein Accessions	Positions in Master Proteins	Modifications in Master Proteins	# Missed Cleavages	Theo. MH+ [Da]	Abundances (Normalized): WT	Abundances (Normalized): W637A	Abundance: WT	Abundance: W637A	Quan Info	Found in Sample: Y	Found in Sample: 1	Confidence (by Search Engine): Sequest HT	Percolator q-Value (by Search Engine): Sequest HT	Percolator PEP (by Search Engine): Sequest HT	XCorr (by Search Engine): Sequest HT	Top Apex RT [min]	Enzyme	pep filter
TRUE	High	[K].AGAPTRIVSKINVSNDVHSLGNSDTESR.[R]	AGAPTRIVSKINVSNDVHSLGNSDTESR	792	819		FALSE	Pah1_TEV	0.00418708	0.00313872	2	3	1	1	P32567; Pah1_Yeast_MT_W637A_with_TEV	P32567 [792-819]; Pah1_Yeast_MT_W637A_with_TEV [792-819]		2	2924.48					No Quan Values	High	Not Found	High	0.0001939	1.086e-06	6.19		Trypsin	<0.05
TRUE	High	[R].NVSGSTNNNEVLAASSDVENASDLVSSHSSSGSTPNKSTMSK.[G]	NVSGSTNNNEVLAASSDVENASDLVSSHSSSGSTPNKSTMSK	690	731	1xOxidation [M40]	FALSE	Pah1_TEV	0.0652141	0.00313872	2	3	1	1	P32567; Pah1_Yeast_MT_W637A_with_TEV	P32567 [690-731]; Pah1_Yeast_MT_W637A_with_TEV [690-731]		1	4212.91	324321		324321		Shared	High	Not Found	High	0.0001939	0.000495	2.32	39.57	Trypsin	>0.05, Not reliable
TRUE	High	[R].NVSGSTNNNEVLAASSDVENASDLVSSHSSSGSTPNKSTMSK.[G]	NVSGSTNNNEVLAASSDVENASDLVSSHSSSGSTPNKSTMSK	690	731	1xOxidation [M40]; 2xPhospho [S22(93.7); S/T]	FALSE	Pah1_TEV	0.22749	0.00313872	2	3	1	2	P32567; Pah1_Yeast_MT_W637A_with_TEV	P32567 [690-731]; Pah1_Yeast_MT_W637A_with_TEV [690-731]	P32567 2xPhospho [S711(93.7); S/T]; Pah1_Yeast_MT_W637A_with_TEV 2xPhospho [S711(93.7); S/T]	1	4372.84	6.21567e+06		6.21567e+06		Shared	High	Not Found	High	0.0001939	0.009384	2.89	40.43	Trypsin	>0.05, Not reliable
TRUE	High	[R].NVSGSTNNNEVLAASSDVENASDLVSSHSSSGSTPNKSTMSK.[G]	NVSGSTNNNEVLAASSDVENASDLVSSHSSSGSTPNKSTMSK	690	731	3xPhospho [S30; S]; 1xOxidation [M40]	FALSE	Pah1_TEV	0.0194883	0.00313872	2	3	2	3	P32567; Pah1_Yeast_MT_W637A_with_TEV	P32567 [690-731]; Pah1_Yeast_MT_W637A_with_TEV [690-731]	P32567 3xPhospho [S719; S]; Pah1_Yeast_MT_W637A_with_TEV 3xPhospho [S719; S]	1	4452.81	11438040		11438040		Shared	High	Not Found	High	0.0001939	3.295e-05	4.12	40.68	Trypsin	<0.05
TRUE	High	[K].QLLKDEFGNDSDISSFIK.[E]	QLLKDEFGNDSDISSFIK	240	257		FALSE	Pah1_TEV	3.73967e-05	0.00313872	2	3	1	85	P32567; Pah1_Yeast_MT_W637A_with_TEV	P32567 [240-257]; Pah1_Yeast_MT_W637A_with_TEV [240-257]		1	2056.02	1.01549e+09	3.00738e+09	1.01549e+09	7.0012e+08	Shared	High	High	High	0.0001939	3.209e-11	4.87	45.8	Trypsin	<0.05
TRUE	High	[K].QLLKDEFGNDSDISSFIKEDK.[N]	QLLKDEFGNDSDISSFIKEDK	240	260		FALSE	Pah1_TEV	4.93581e-06	0.00313872	2	3	1	59	P32567; Pah1_Yeast_MT_W637A_with_TEV	P32567 [240-260]; Pah1_Yeast_MT_W637A_with_TEV [240-260]		2	2428.19	1.1037e+09	1.20074e+09	1.1037e+09	2.79532e+08	Shared	High	High	High	0.0001939	3.651e-13	6.09	43.07	Trypsin	<0.05
TRUE	High	[K].QIYLELGSPLASPK.[L]	QIYLELGSPLASPK	737	750		FALSE	Pah1_TEV	0.000334245	0.00313872	2	3	1	84	P32567; Pah1_Yeast_MT_W637A_with_TEV	P32567 [737-750]; Pah1_Yeast_MT_W637A_with_TEV [737-750]		0	1515.84	1.69897e+09	1.59854e+09	1.69897e+09	3.72141e+08	Shared	High	High	High	0.0001939	4.055e-09	3.3	45.64	Trypsin	<0.05
TRUE	High	[K].QIYLELGSPLASPK.[L]	QIYLELGSPLASPK	737	750	1xPhospho [S12(100)]	FALSE	Pah1_TEV	0.000100799	0.00313872	2	3	3	64	P32567; Pah1_Yeast_MT_W637A_with_TEV	P32567 [737-750]; Pah1_Yeast_MT_W637A_with_TEV [737-750]	P32567 1xPhospho [S748(100)]; Pah1_Yeast_MT_W637A_with_TEV 1xPhospho [S748(100)]	0	1595.81	5.96884e+08	6.317e+08	5.96884e+08	1.4706e+08	Shared	High	High	High	0.0001939	2.863e-10	5.27	46.1	Trypsin	<0.05
TRUE	High	[K].QIYLELGSPLASPK.[L]	QIYLELGSPLASPK	737	750	2xPhospho [S8(100); S12(100)]	FALSE	Pah1_TEV	0.000596768	0.00313872	2	3	1	25	P32567; Pah1_Yeast_MT_W637A_with_TEV	P32567 [737-750]; Pah1_Yeast_MT_W637A_with_TEV [737-750]	P32567 2xPhospho [S744(100); S748(100)]; Pah1_Yeast_MT_W637A_with_TEV 2xPhospho [S744(100); S748(100)]	0	1675.77	8.91954e+07	5.75336e+07	8.91954e+07	1.33938e+07	Shared	High	High	High	0.0001939	1.463e-08	5.12	47.34	Trypsin	<0.05
TRUE	High	[R].NVSGSTNNNEVLAASSDVENASDLVSSHSSSGSTPNK.[S]	NVSGSTNNNEVLAASSDVENASDLVSSHSSSGSTPNK	690	726	2xPhospho [S/T]	FALSE	Pah1_TEV	0.00365367	0.00313872	2	3	2	5	P32567; Pah1_Yeast_MT_W637A_with_TEV	P32567 [690-726]; Pah1_Yeast_MT_W637A_with_TEV [690-726]		0	3822.6	1.74351e+07	533694	1.74351e+07	124244	Shared	High	Peak Found	High	0.0001939	8.05e-07	4.7	40.6	Trypsin	<0.05
TRUE	High	[K].QIYLELGSPLASPKLR.[Y]	QIYLELGSPLASPKLR	737	752		FALSE	Pah1_TEV	8.04423e-05	0.00313872	2	3	1	4	P32567; Pah1_Yeast_MT_W637A_with_TEV	P32567 [737-752]; Pah1_Yeast_MT_W637A_with_TEV [737-752]		1	1785.03	1.25921e+06	8.20926e+06	1.25921e+06	1.91112e+06	Shared	High	High	High	0.0001939	1.748e-10	4.06	46.49	Trypsin	<0.05
TRUE	High	[K].QIYLELGSPLASPKLR.[Y]	QIYLELGSPLASPKLR	737	752	2xPhospho [S8(100); S12(100)]	FALSE	Pah1_TEV	0.00437781	0.00313872	2	3	2	32	P32567; Pah1_Yeast_MT_W637A_with_TEV	P32567 [737-752]; Pah1_Yeast_MT_W637A_with_TEV [737-752]	P32567 2xPhospho [S744(100); S748(100)]; Pah1_Yeast_MT_W637A_with_TEV 2xPhospho [S744(100); S748(100)]	1	1944.96	1.4848e+08	2.36486e+07	1.4848e+08	5.5054e+06	Shared	High	High	High	0.0001939	1.202e-06	6.24	48.54	Trypsin	<0.05
TRUE	High	[R].RASSAAATSIDK.[E]	RASSAAATSIDK	771	782		FALSE	Pah1_TEV	0.00967736	0.00313872	2	3	1	11	P32567; Pah1_Yeast_MT_W637A_with_TEV	P32567 [771-782]; Pah1_Yeast_MT_W637A_with_TEV [771-782]		1	1177.62	74977195	6.06478e+07	74977195	1.41188e+07	Shared	High	High	High	0.0001939	6.983e-06	3.06	22.96	Trypsin	<0.05
TRUE	High	[R].RASSAAATSIDK.[E]	RASSAAATSIDK	771	782	2xPhospho [S3(100); S4(100)]	FALSE	Pah1_TEV	0.0369358	0.00313872	2	3	1	1	P32567; Pah1_Yeast_MT_W637A_with_TEV	P32567 [771-782]; Pah1_Yeast_MT_W637A_with_TEV [771-782]	P32567 2xPhospho [S773(100); S774(100)]; Pah1_Yeast_MT_W637A_with_TEV 2xPhospho [S773(100); S774(100)]	1	1337.55	1.71347e+06		1.71347e+06		Shared	High	Not Found	High	0.0001939	0.0001369	3.41	24.09	Trypsin	<0.05
TRUE	High	[R].RASSAAATSIDKEFK.[K]	RASSAAATSIDKEFK	771	785		FALSE	Pah1_TEV	3.5023e-05	0.00313872	2	3	1	32	P32567; Pah1_Yeast_MT_W637A_with_TEV	P32567 [771-785]; Pah1_Yeast_MT_W637A_with_TEV [771-785]		2	1581.82	1.51744e+09	2.41034e+08	1.51744e+09	5.61126e+07	Shared	High	High	High	0.0001939	2.767e-11	5.57	26.1	Trypsin	<0.05
TRUE	High	[R].RASSAAATSIDKEFK.[K]	RASSAAATSIDKEFK	771	785	1xPhospho [S3(99.7)]	FALSE	Pah1_TEV	0.000287074	0.00313872	2	3	4	13	P32567; Pah1_Yeast_MT_W637A_with_TEV	P32567 [771-785]; Pah1_Yeast_MT_W637A_with_TEV [771-785]	P32567 1xPhospho [S773(99.7)]; Pah1_Yeast_MT_W637A_with_TEV 1xPhospho [S773(99.7)]	2	1661.79	112859360	2.95264e+07	112859360	6873757	Shared	High	High	High	0.0001939	2.902e-09	5.8	27.88	Trypsin	<0.05
TRUE	High	[R].RASSAAATSIDKEFK.[K]	RASSAAATSIDKEFK	771	785	2xPhospho [S3(100); S4(100)]	FALSE	Pah1_TEV	0.000122715	0.00313872	2	3	2	10	P32567; Pah1_Yeast_MT_W637A_with_TEV	P32567 [771-785]; Pah1_Yeast_MT_W637A_with_TEV [771-785]	P32567 2xPhospho [S773(100); S774(100)]; Pah1_Yeast_MT_W637A_with_TEV 2xPhospho [S773(100); S774(100)]	2	1741.76	9.37602e+07		9.37602e+07		Shared	High	High	High	0.0001939	4.442e-10	7.45	30.85	Trypsin	<0.05
TRUE	High	[R].RASSAAATSIDKEFK.[K]	RASSAAATSIDKEFK	771	785	3xPhospho [S3(100); S4(100); S9(100)]	FALSE	Pah1_TEV	0.029555	0.00313872	2	3	2	3	P32567; Pah1_Yeast_MT_W637A_with_TEV	P32567 [771-785]; Pah1_Yeast_MT_W637A_with_TEV [771-785]	P32567 3xPhospho [S773(100); S774(100); S779(100)]; Pah1_Yeast_MT_W637A_with_TEV 3xPhospho [S773(100); S774(100); S779(100)]	2	1821.72	6.66921e+06		6.66921e+06		Shared	High	Not Found	High	0.0001939	8.338e-05	4.48	30.82	Trypsin	<0.05
TRUE	High	[R].REQSVNETGR.[N]	REQSVNETGR	820	829		FALSE	Pah1_TEV	0.0312917	0.00313872	2	3	1	11	P32567; Pah1_Yeast_MT_W637A_with_TEV	P32567 [820-829]; Pah1_Yeast_MT_W637A_with_TEV [820-829]		1	1175.58	5.1567e+06	8.86573e+07	5.1567e+06	2.06394e+07	Shared	High	High	High	0.0001939	9.477e-05	2.09	21.45	Trypsin	<0.05
TRUE	High	[K].QIYLELGSPLASPKLR.[Y]	QIYLELGSPLASPKLR	737	752	1xPhospho [S12(100)]	FALSE	Pah1_TEV	0.000250471	0.00313872	2	3	2	7	P32567; Pah1_Yeast_MT_W637A_with_TEV	P32567 [737-752]; Pah1_Yeast_MT_W637A_with_TEV [737-752]	P32567 1xPhospho [S748(100)]; Pah1_Yeast_MT_W637A_with_TEV 1xPhospho [S748(100)]	1	1864.99	1.4789e+07	2.20423e+07	1.4789e+07	5.13145e+06	Shared	High	High	High	0.0001939	2.152e-09	5.49	48.36	Trypsin	<0.05
TRUE	High	[R].NVSGSTNNNEVLAASSDVENASDLVSSHSSSGSTPNK.[S]	NVSGSTNNNEVLAASSDVENASDLVSSHSSSGSTPNK	690	726	1xPhospho [S16(99.1)]	FALSE	Pah1_TEV	2.91168e-07	0.00313872	2	3	5	12	P32567; Pah1_Yeast_MT_W637A_with_TEV	P32567 [690-726]; Pah1_Yeast_MT_W637A_with_TEV [690-726]	P32567 1xPhospho [S705(99.1)]; Pah1_Yeast_MT_W637A_with_TEV 1xPhospho [S705(99.1)]	0	3742.63	46029811	1.7258e+07	46029811	4.01767e+06	Shared	High	High	High	0.0001939	6.969e-16	8.65	40.58	Trypsin	<0.05
TRUE	High	[R].NVSGSTNNNEVLAASSDVENASDLVSSHSSSGSTPNK.[S]	NVSGSTNNNEVLAASSDVENASDLVSSHSSSGSTPNK	690	726		FALSE	Pah1_TEV	5.1177e-07	0.00313872	2	3	1	13	P32567; Pah1_Yeast_MT_W637A_with_TEV	P32567 [690-726]; Pah1_Yeast_MT_W637A_with_TEV [690-726]		0	3662.66	3.46004e+08	1.42385e+08	3.46004e+08	33147228	Shared	High	High	High	0.0001939	2.423e-15	6.74	40.32	Trypsin	<0.05
TRUE	High	[K].NSETTGSLSPTESSTTTPPDSVEERK.[L]	NSETTGSLSPTESSTTTPPDSVEERK	160	185	1xPhospho [T/S]	FALSE	Pah1_TEV	0.00710679	0.00313872	2	3	3	4	P32567; Pah1_Yeast_MT_W637A_with_TEV	P32567 [160-185]; Pah1_Yeast_MT_W637A_with_TEV [160-185]		1	2817.23	60283000	2.54349e+07	60283000	5.92126e+06	Shared	High	High	High	0.0001939	3.513e-06	3.11	26.94	Trypsin	<0.05
TRUE	High	[-].MQYVGR.[A]	MQYVGR	1	6	1xMet-loss [N-Term]	FALSE	Pah1_TEV	0.167985	0.00313872	2	3	1	15	P32567; Pah1_Yeast_MT_W637A_with_TEV	P32567 [1-6]; Pah1_Yeast_MT_W637A_with_TEV [1-6]	P32567 1xMet-loss [N-Term]; Pah1_Yeast_MT_W637A_with_TEV 1xMet-loss [N-Term]	0	622.331	8.44772e+07	2.10723e+08	8.44772e+07	4.90564e+07	Shared	High	High	High	0.0001939	0.004468	2.08	25.5	Trypsin	>0.05, Not reliable
TRUE	High	[-].MQYVGR.[A]	MQYVGR	1	6	1xOxidation [M1]	FALSE	Pah1_TEV	0.259622	0.00313872	2	3	1	7	P32567; Pah1_Yeast_MT_W637A_with_TEV	P32567 [1-6]; Pah1_Yeast_MT_W637A_with_TEV [1-6]		0	769.366	4.19567e+06	1.13705e+07	4.19567e+06	2.64706e+06	Shared	High	High	High	0.0001939	0.01313	1.66	24.8	Trypsin	>0.05, Not reliable
TRUE	High	[-].MQYVGR.[A]	MQYVGR	1	6	1xAcetyl [N-Term]	FALSE	Pah1_TEV	0.170008	0.00313872	2	3	1	35	P32567; Pah1_Yeast_MT_W637A_with_TEV	P32567 [1-6]; Pah1_Yeast_MT_W637A_with_TEV [1-6]	P32567 1xAcetyl [N-Term]; Pah1_Yeast_MT_W637A_with_TEV 1xAcetyl [N-Term]	0	795.382	9.0284e+08	6.10381e+07	9.0284e+08	14209681	Shared	High	High	High	0.0001939	0.004593	1.53	32.09	Trypsin	>0.05, Not reliable
TRUE	High	[R].NGYNILYLTAR.[S]	NGYNILYLTAR	435	445		FALSE	Pah1_TEV	0.00130384	0.00313872	2	3	1	63	P32567; Pah1_Yeast_MT_W637A_with_TEV	P32567 [435-445]; Pah1_Yeast_MT_W637A_with_TEV [435-445]		0	1297.69	8.52952e+08	3.3905e+09	8.52952e+08	7.8931e+08	Shared	High	High	High	0.0001939	8.255e-08	2.98	43.88	Trypsin	<0.05
TRUE	High	[K].NMMHDTDIQLK.[Q]	NMMHDTDIQLK	229	239		FALSE	Pah1_TEV	0.00144046	0.00313872	2	3	1	34	P32567; Pah1_Yeast_MT_W637A_with_TEV	P32567 [229-239]; Pah1_Yeast_MT_W637A_with_TEV [229-239]		0	1345.62	1.18685e+09	2.7257e+07	1.18685e+09	6.34544e+06	Shared	High	High	High	0.0001939	1.029e-07	3.7	30.56	Trypsin	<0.05
TRUE	High	[K].NMMHDTDIQLK.[Q]	NMMHDTDIQLK	229	239	1xOxidation [M]	FALSE	Pah1_TEV	0.00150218	0.00313872	2	3	2	65	P32567; Pah1_Yeast_MT_W637A_with_TEV	P32567 [229-239]; Pah1_Yeast_MT_W637A_with_TEV [229-239]		0	1361.62	3.09822e+09	4.06396e+08	3.09822e+09	9.4609e+07	Shared	High	High	High	0.0001939	1.125e-07	3.17	26.56	Trypsin	<0.05
TRUE	High	[K].NMMHDTDIQLK.[Q]	NMMHDTDIQLK	229	239	2xOxidation [M2; M3]	FALSE	Pah1_TEV	0.00261221	0.00313872	2	3	1	61	P32567; Pah1_Yeast_MT_W637A_with_TEV	P32567 [229-239]; Pah1_Yeast_MT_W637A_with_TEV [229-239]		0	1377.61	2147254691	2.34239e+09	2147254691	5.45309e+08	Shared	High	High	High	0.0001939	3.835e-07	3.23	25.11	Trypsin	<0.05
TRUE	High	[R].NQLPHNSMDDK.[D]	NQLPHNSMDDK	830	840		FALSE	Pah1_TEV	0.0240675	0.00313872	2	3	1	2	P32567; Pah1_Yeast_MT_W637A_with_TEV	P32567 [830-840]; Pah1_Yeast_MT_W637A_with_TEV [830-840]		0	1298.58	1.95786e+06	2.16636e+06	1.95786e+06	504329	Shared	High	High	High	0.0001939	5.257e-05	2.64	23.68	Trypsin	<0.05
TRUE	High	[R].NQLPHNSMDDK.[D]	NQLPHNSMDDK	830	840	1xOxidation [M8]	FALSE	Pah1_TEV	0.116788	0.00313872	2	3	1	2	P32567; Pah1_Yeast_MT_W637A_with_TEV	P32567 [830-840]; Pah1_Yeast_MT_W637A_with_TEV [830-840]		0	1314.57	683907	1.5619e+07	683907	3636110	Shared	Peak Found	High	High	0.0001939	0.001882	2.05	22.15	Trypsin	>0.05, Not reliable
TRUE	High	[R].NQLPHNSMDDKDLDSR.[V]	NQLPHNSMDDKDLDSR	830	845		FALSE	Pah1_TEV	0.000124662	0.00313872	2	3	1	29	P32567; Pah1_Yeast_MT_W637A_with_TEV	P32567 [830-845]; Pah1_Yeast_MT_W637A_with_TEV [830-845]		1	1884.85	1925511776	1.69318e+08	1925511776	39417316	Shared	High	High	High	0.0001939	4.601e-10	3.71	25.13	Trypsin	<0.05
TRUE	High	[R].NQLPHNSMDDKDLDSR.[V]	NQLPHNSMDDKDLDSR	830	845	1xOxidation [M8]	FALSE	Pah1_TEV	0.00151802	0.00313872	2	3	1	55	P32567; Pah1_Yeast_MT_W637A_with_TEV	P32567 [830-845]; Pah1_Yeast_MT_W637A_with_TEV [830-845]		1	1900.85	1.78242e+09	1.82398e+09	1.78242e+09	4.24624e+08	Shared	High	High	High	0.0001939	1.154e-07	4.27	23.85	Trypsin	<0.05
TRUE	High	[R].NQLPHNSMDDKDLDSR.[V]	NQLPHNSMDDKDLDSR	830	845	1xPhospho [S7(100)]	FALSE	Pah1_TEV	0.00551281	0.00313872	2	3	1	4	P32567; Pah1_Yeast_MT_W637A_with_TEV	P32567 [830-845]; Pah1_Yeast_MT_W637A_with_TEV [830-845]	P32567 1xPhospho [S836(100)]; Pah1_Yeast_MT_W637A_with_TEV 1xPhospho [S836(100)]	1	1964.82	3.19957e+07	2.038e+06	3.19957e+07	474447	Shared	High	High	High	0.0001939	2.003e-06	4.11	25.73	Trypsin	<0.05
TRUE	High	[R].NQLPHNSMDDKDLDSR.[V]	NQLPHNSMDDKDLDSR	830	845	1xOxidation [M8]; 1xPhospho [S7(100)]	FALSE	Pah1_TEV	0.0336481	0.00313872	2	3	1	7	P32567; Pah1_Yeast_MT_W637A_with_TEV	P32567 [830-845]; Pah1_Yeast_MT_W637A_with_TEV [830-845]	P32567 1xPhospho [S836(100)]; Pah1_Yeast_MT_W637A_with_TEV 1xPhospho [S836(100)]	1	1980.81	2.89164e+07	3.28128e+07	2.89164e+07	7.63883e+06	Shared	High	High	High	0.0001939	0.0001111	2.72	24.34	Trypsin	<0.05
TRUE	High	[R].NQLPHNSMDDKDLDSRVSDEFDDDEFDEDEFEDENLYFQ.[-]	NQLPHNSMDDKDLDSRVSDEFDDDEFDEDEFEDENLYFQ	830	868	1xOxidation [M8]; 1xPhospho [S18(98.4)]	FALSE	Pah1_TEV	0.0594766	0.00313872	1	2	2	17	Pah1_Yeast_MT_W637A_with_TEV	Pah1_Yeast_MT_W637A_with_TEV [830-868]	Pah1_Yeast_MT_W637A_with_TEV 1xPhospho [S847(98.4)]	2	4852.88	2.34329e+08	3.20857e+08	2.34329e+08	7.46955e+07		High	High	High	0.0001939	0.0003999	3.16	48.92	Trypsin	>0.05, Not reliable
TRUE	High	[K].NSETTGSLSPTESSTTTPPDSVEER.[K]	NSETTGSLSPTESSTTTPPDSVEER	160	184		FALSE	Pah1_TEV	1.4243e-05	0.00313872	2	3	1	29	P32567; Pah1_Yeast_MT_W637A_with_TEV	P32567 [160-184]; Pah1_Yeast_MT_W637A_with_TEV [160-184]		0	2609.17	1.00666e+09	5.95513e+08	1.00666e+09	1.38636e+08	Shared	High	High	High	0.0001939	3.802e-12	4.78	28.46	Trypsin	<0.05
TRUE	High	[K].NSETTGSLSPTESSTTTPPDSVEER.[K]	NSETTGSLSPTESSTTTPPDSVEER	160	184	1xPhospho [T5(99.5)]	FALSE	Pah1_TEV	9.66562e-05	0.00313872	2	3	4	25	P32567; Pah1_Yeast_MT_W637A_with_TEV	P32567 [160-184]; Pah1_Yeast_MT_W637A_with_TEV [160-184]	P32567 1xPhospho [T164(99.5)]; Pah1_Yeast_MT_W637A_with_TEV 1xPhospho [T164(99.5)]	0	2689.14	377630960	3.8052e+08	377630960	8.8585e+07	Shared	High	High	High	0.0001939	2.616e-10	4.33	28.84	Trypsin	<0.05
TRUE	High	[K].NSETTGSLSPTESSTTTPPDSVEER.[K]	NSETTGSLSPTESSTTTPPDSVEER	160	184	2xPhospho [T4(99.2); T5(99.2)]	FALSE	Pah1_TEV	0.00223782	0.00313872	2	3	4	15	P32567; Pah1_Yeast_MT_W637A_with_TEV	P32567 [160-184]; Pah1_Yeast_MT_W637A_with_TEV [160-184]	P32567 2xPhospho [T163(99.2); T164(99.2)]; Pah1_Yeast_MT_W637A_with_TEV 2xPhospho [T163(99.2); T164(99.2)]	0	2769.1	5.81112e+07	1.0298e+07	5.81112e+07	2397375	Shared	High	High	High	0.0001939	2.724e-07	3.88	28.7	Trypsin	<0.05
TRUE	High	[K].NSETTGSLSPTESSTTTPPDSVEER.[K]	NSETTGSLSPTESSTTTPPDSVEER	160	184	3xPhospho [T16(100); T17(100); S/T]	FALSE	Pah1_TEV	0.00355915	0.00313872	2	3	2	7	P32567; Pah1_Yeast_MT_W637A_with_TEV	P32567 [160-184]; Pah1_Yeast_MT_W637A_with_TEV [160-184]	P32567 3xPhospho [T175(100); T176(100); S/T]; Pah1_Yeast_MT_W637A_with_TEV 3xPhospho [T175(100); T176(100); S/T]	0	2849.07	2.20252e+06		2.20252e+06		Shared	High	Not Found	High	0.0001939	7.6e-07	3.39	30.23	Trypsin	<0.05
TRUE	High	[K].NSETTGSLSPTESSTTTPPDSVEERK.[L]	NSETTGSLSPTESSTTTPPDSVEERK	160	185		FALSE	Pah1_TEV	2.18994e-05	0.00313872	2	3	1	4	P32567; Pah1_Yeast_MT_W637A_with_TEV	P32567 [160-185]; Pah1_Yeast_MT_W637A_with_TEV [160-185]		1	2737.26	120756000	5.31023e+07	120756000	12362230	Shared	High	High	High	0.0001939	9.8e-12	4.94	26.83	Trypsin	<0.05
TRUE	High	[R].REVILKKPEVFK.[I]	REVILKKPEVFK	485	496		FALSE	Pah1_TEV	0.0632442	0.00313872	2	3	1	2	P32567; Pah1_Yeast_MT_W637A_with_TEV	P32567 [485-496]; Pah1_Yeast_MT_W637A_with_TEV [485-496]		2	1485.92		5.3129e+06		1.23684e+06	Shared	Not Found	High	High	0.0001939	0.0004608	2.31	38.3	Trypsin	>0.05, Not reliable
TRUE	High	[K].SDALGHVLAMIGK.[D]	SDALGHVLAMIGK	406	418		FALSE	Pah1_TEV	0.000199889	0.00313872	2	3	1	32	P32567; Pah1_Yeast_MT_W637A_with_TEV	P32567 [406-418]; Pah1_Yeast_MT_W637A_with_TEV [406-418]		0	1311.71	2.57539e+08	1.02947e+08	2.57539e+08	2.3966e+07	Shared	High	High	High	0.0001939	1.301e-09	3.85	50.31	Trypsin	<0.05
TRUE	High	[K].SDALGHVLAMIGK.[D]	SDALGHVLAMIGK	406	418	1xOxidation [M10]	FALSE	Pah1_TEV	0.000147837	0.00313872	2	3	1	90	P32567; Pah1_Yeast_MT_W637A_with_TEV	P32567 [406-418]; Pah1_Yeast_MT_W637A_with_TEV [406-418]		0	1327.7	1.74982e+09	1.04407e+09	1.74982e+09	2.43059e+08	Shared	High	High	High	0.0001939	6.694e-10	3.87	42.24	Trypsin	<0.05
TRUE	High	[K].SDALGHVLAMIGKDWTHLGVAK.[L]	SDALGHVLAMIGKDWTHLGVAK	406	427		FALSE	Pah1_TEV	1.34371e-06	0.00313872	2	3	1	2	P32567; Pah1_Yeast_MT_W637A_with_TEV	P32567 [406-427]; Pah1_Yeast_MT_W637A_with_TEV [406-427]		1	2319.23					No Quan Values	High	Not Found	High	0.0001939	2.055e-14	7.12		Trypsin	<0.05
TRUE	High	[R].TNTSMVPGSPPNRTLDNFDSEITSGR.[K]	TNTSMVPGSPPNRTLDNFDSEITSGR	594	619	1xPhospho [T/S]	FALSE	Pah1_TEV	0.0036061	0.00313872	2	3	3	6	P32567; Pah1_Yeast_MT_W637A_with_TEV	P32567 [594-619]; Pah1_Yeast_MT_W637A_with_TEV [594-619]		1	2873.28	17601446	2.36825e+07	17601446	5.51328e+06	Shared	High	High	High	0.0001939	7.822e-07	3.88	42.71	Trypsin	<0.05
TRUE	High	[R].TNTSMVPGSPPNRTLDNFDSEITSGR.[K]	TNTSMVPGSPPNRTLDNFDSEITSGR	594	619	1xOxidation [M5]; 1xPhospho [S9(100)]	FALSE	Pah1_TEV	6.36934e-05	0.00313872	2	3	4	24	P32567; Pah1_Yeast_MT_W637A_with_TEV	P32567 [594-619]; Pah1_Yeast_MT_W637A_with_TEV [594-619]	P32567 1xPhospho [S602(100)]; Pah1_Yeast_MT_W637A_with_TEV 1xPhospho [S602(100)]	1	2889.27	3.30435e+08	2.75503e+08	3.30435e+08	6.41373e+07	Shared	High	High	High	0.0001939	1.038e-10	5.17	40.03	Trypsin	<0.05
TRUE	High	[R].TNTSMVPGSPPNRTLDNFDSEITSGR.[K]	TNTSMVPGSPPNRTLDNFDSEITSGR	594	619	1xOxidation [M5]; 2xPhospho [T3(96.5); S9(99.9)]	FALSE	Pah1_TEV	0.0230855	0.00313872	2	3	2	2	P32567; Pah1_Yeast_MT_W637A_with_TEV	P32567 [594-619]; Pah1_Yeast_MT_W637A_with_TEV [594-619]	P32567 2xPhospho [T596(96.5); S602(99.9)]; Pah1_Yeast_MT_W637A_with_TEV 2xPhospho [T596(96.5); S602(99.9)]	1	2969.24	1779613	3.1067e+06	1779613	723240	Shared	High	Peak Found	High	0.0001939	4.799e-05	3.03	40.94	Trypsin	<0.05
TRUE	High	[R].TNTSMVPGSPPNRTLDNFDSEITSGRK.[T]	TNTSMVPGSPPNRTLDNFDSEITSGRK	594	620	1xPhospho [S9(100)]	FALSE	Pah1_TEV	0.000753667	0.00313872	2	3	3	4	P32567; Pah1_Yeast_MT_W637A_with_TEV	P32567 [594-620]; Pah1_Yeast_MT_W637A_with_TEV [594-620]	P32567 1xPhospho [S602(100)]; Pah1_Yeast_MT_W637A_with_TEV 1xPhospho [S602(100)]	2	3001.37	31471574	1.18599e+07	31471574	2.76099e+06	Shared	High	High	High	0.0001939	2.453e-08	5.71	40.78	Trypsin	<0.05
TRUE	High	[R].TNTSMVPGSPPNRTLDNFDSEITSGRK.[T]	TNTSMVPGSPPNRTLDNFDSEITSGRK	594	620	1xOxidation [M5]; 1xPhospho [T3(97.9)]	FALSE	Pah1_TEV	0.00130384	0.00313872	2	3	4	21	P32567; Pah1_Yeast_MT_W637A_with_TEV	P32567 [594-620]; Pah1_Yeast_MT_W637A_with_TEV [594-620]	P32567 1xPhospho [T596(97.9)]; Pah1_Yeast_MT_W637A_with_TEV 1xPhospho [T596(97.9)]	2	3017.37	1.74535e+08	2.29785e+08	1.74535e+08	5.34939e+07	Shared	High	High	High	0.0001939	8.222e-08	5.18	38.15	Trypsin	<0.05
TRUE	High	[R].TNTSMVPGSPPNRTLDNFDSEITSGRK.[T]	TNTSMVPGSPPNRTLDNFDSEITSGRK	594	620	1xOxidation [M5]; 2xPhospho [T/S]	FALSE	Pah1_TEV	0.0686304	0.00313872	2	3	1	1	P32567; Pah1_Yeast_MT_W637A_with_TEV	P32567 [594-620]; Pah1_Yeast_MT_W637A_with_TEV [594-620]		2	3097.33					No Quan Values	High	Not Found	High	0.0001939	0.0005544	2.87		Trypsin	>0.05, Not reliable
TRUE	High	[R].TVGIPSSR.[I]	TVGIPSSR	540	547		FALSE	Pah1_TEV	0.0422484	0.00313872	2	3	1	82	P32567; Pah1_Yeast_MT_W637A_with_TEV	P32567 [540-547]; Pah1_Yeast_MT_W637A_with_TEV [540-547]		0	816.457	4.31675e+09	6.76491e+09	4.31675e+09	1.57487e+09	Shared	High	High	High	0.0001939	0.0001854	1.73	25.09	Trypsin	<0.05
TRUE	High	[K].TWSSINPATLSGAIDVIVVEHPDGR.[L]	TWSSINPATLSGAIDVIVVEHPDGR	14	38		FALSE	Pah1_TEV	4.74283e-07	0.00313872	2	3	1	56	P32567; Pah1_Yeast_MT_W637A_with_TEV	P32567 [14-38]; Pah1_Yeast_MT_W637A_with_TEV [14-38]		0	2634.35	1924090603	2.12989e+08	1924090603	4.95839e+07	Shared	High	High	High	0.0001939	2.056e-15	5.99	58.56	Trypsin	<0.05
TRUE	High	[K].VLEEPDFLDINDTGDSGSK.[N]	VLEEPDFLDINDTGDSGSK	141	159		FALSE	Pah1_TEV	4.3291e-06	0.00313872	2	3	1	119	P32567; Pah1_Yeast_MT_W637A_with_TEV	P32567 [141-159]; Pah1_Yeast_MT_W637A_with_TEV [141-159]		0	2050.95	1.88707e+09	3.15763e+09	1.88707e+09	7.35097e+08	Shared	High	High	High	0.0001939	2.725e-13	5.16	44.39	Trypsin	<0.05
TRUE	High	[K].VLEEPDFLDINDTGDSGSK.[N]	VLEEPDFLDINDTGDSGSK	141	159	1xPhospho [S16(99.7)]	FALSE	Pah1_TEV	0.000852536	0.00313872	2	3	2	6	P32567; Pah1_Yeast_MT_W637A_with_TEV	P32567 [141-159]; Pah1_Yeast_MT_W637A_with_TEV [141-159]	P32567 1xPhospho [S156(99.7)]; Pah1_Yeast_MT_W637A_with_TEV 1xPhospho [S156(99.7)]	0	2130.91	4.71616e+06	2.58165e+07	4.71616e+06	6.01009e+06	Shared	High	High	High	0.0001939	3.23e-08	3.94	46.19	Trypsin	<0.05
TRUE	High	[K].VLEEPDFLDINDTGDSGSKNSETTGSLSPTESSTTTPPDSVEER.[K]	VLEEPDFLDINDTGDSGSKNSETTGSLSPTESSTTTPPDSVEER	141	184		FALSE	Pah1_TEV	0.03732	0.00313872	2	3	1	1	P32567; Pah1_Yeast_MT_W637A_with_TEV	P32567 [141-184]; Pah1_Yeast_MT_W637A_with_TEV [141-184]		1	4641.1	45168848	4.01135e+06	45168848	933844	Shared	High	Peak Found	High	0.0001939	0.0001404	3.49	44.83	Trypsin	<0.05
TRUE	High	[K].VLEEPDFLDINDTGDSGSKNSETTGSLSPTESSTTTPPDSVEER.[K]	VLEEPDFLDINDTGDSGSKNSETTGSLSPTESSTTTPPDSVEER	141	184	1xPhospho [T/S]	FALSE	Pah1_TEV	0.0037704	0.00313872	2	3	1	2	P32567; Pah1_Yeast_MT_W637A_with_TEV	P32567 [141-184]; Pah1_Yeast_MT_W637A_with_TEV [141-184]		1	4721.06	8.74327e+06	6.97181e+06	8.74327e+06	1.62304e+06	Shared	High	High	High	0.0001939	8.627e-07	3.68	46.86	Trypsin	<0.05
TRUE	High	[K].VLEEPDFLDINDTGDSGSKNSETTGSLSPTESSTTTPPDSVEER.[K]	VLEEPDFLDINDTGDSGSKNSETTGSLSPTESSTTTPPDSVEER	141	184	2xPhospho [S/T]	FALSE	Pah1_TEV	0.0051634	0.00313872	2	3	2	2	P32567; Pah1_Yeast_MT_W637A_with_TEV	P32567 [141-184]; Pah1_Yeast_MT_W637A_with_TEV [141-184]		1	4801.03	4.57487e+06	1.49156e+07	4.57487e+06	3.47235e+06	Shared	High	High	High	0.0001939	1.734e-06	3.21	47.12	Trypsin	<0.05
TRUE	High	[K].VQVFINEK.[L]	VQVFINEK	61	68		FALSE	Pah1_TEV	0.0519151	0.00313872	2	3	1	120	P32567; Pah1_Yeast_MT_W637A_with_TEV	P32567 [61-68]; Pah1_Yeast_MT_W637A_with_TEV [61-68]		0	976.546	2.56484e+09	2.19524e+09	2.56484e+09	5.11053e+08	Shared	High	High	High	0.0001939	0.0002957	2.12	29.92	Trypsin	>0.05, Not reliable
TRUE	High	[K].VQVFINEKLSNMPMK.[L]	VQVFINEKLSNMPMK	61	75	1xOxidation [M14]	FALSE	Pah1_TEV	0.0430186	0.00313872	2	3	1	1	P32567; Pah1_Yeast_MT_W637A_with_TEV	P32567 [61-75]; Pah1_Yeast_MT_W637A_with_TEV [61-75]		1	1793.93	789662	606232	789662	141131	Shared	High	Peak Found	High	0.0001939	0.0001936	2.49	36.09	Trypsin	<0.05
TRUE	High	[K].VQVFINEKLSNMPMK.[L]	VQVFINEKLSNMPMK	61	75	2xOxidation [M12; M14]	FALSE	Pah1_TEV	0.00752801	0.00313872	2	3	1	2	P32567; Pah1_Yeast_MT_W637A_with_TEV	P32567 [61-75]; Pah1_Yeast_MT_W637A_with_TEV [61-75]		1	1809.92	2.9785e+06	7.83655e+06	2.9785e+06	1.82435e+06	Shared	High	High	High	0.0001939	3.995e-06	2.54	33.03	Trypsin	<0.05
TRUE	High	[R].VSDEFDDDEFDEDEFEDENLYFQ.[-]	VSDEFDDDEFDEDEFEDENLYFQ	846	868		FALSE	Pah1_TEV	0.0032814	0.00313872	1	2	1	64	Pah1_Yeast_MT_W637A_with_TEV	Pah1_Yeast_MT_W637A_with_TEV [846-868]		0	2891.08	5.28003e+08	1.69082e+09	5.28003e+08	3.93624e+08		High	High	High	0.0001939	6.364e-07	3.05	51.98	Trypsin	<0.05
TRUE	High	[R].WDVPIVISDIDGTITK.[S]	WDVPIVISDIDGTITK	390	405		FALSE	Pah1_TEV	2.91479e-05	0.00313872	2	3	1	209	P32567; Pah1_Yeast_MT_W637A_with_TEV	P32567 [390-405]; Pah1_Yeast_MT_W637A_with_TEV [390-405]		0	1771.95	3.27038e+09	8.2903e+09	3.27038e+09	1.92998e+09	Shared	High	High	High	0.0001939	1.848e-11	4.53	57.5	Trypsin	<0.05
TRUE	High	[R].YLDDMDDEDSNYNR.[T]	YLDDMDDEDSNYNR	753	766		FALSE	Pah1_TEV	0.00103514	0.00313872	2	3	1	33	P32567; Pah1_Yeast_MT_W637A_with_TEV	P32567 [753-766]; Pah1_Yeast_MT_W637A_with_TEV [753-766]		0	1764.67	5.83445e+08	1.14156e+08	5.83445e+08	2.65756e+07	Shared	High	High	High	0.0001939	4.958e-08	3.51	27.39	Trypsin	<0.05
TRUE	High	[R].TNTSMVPGSPPNR.[T]	TNTSMVPGSPPNR	594	606	1xOxidation [M5]; 2xPhospho [S4(100); S9(100)]	FALSE	Pah1_TEV	0.278286	0.00313872	2	3	2	3	P32567; Pah1_Yeast_MT_W637A_with_TEV	P32567 [594-606]; Pah1_Yeast_MT_W637A_with_TEV [594-606]	P32567 2xPhospho [S597(100); S602(100)]; Pah1_Yeast_MT_W637A_with_TEV 2xPhospho [S597(100); S602(100)]	0	1533.58	2.5102e+06	4.26689e+06	2.5102e+06	993332	Shared	High	High	High	0.0001939	0.01565	2.25	24.26	Trypsin	>0.05, Not reliable
TRUE	High	[R].YLDDMDDEDSNYNR.[T]	YLDDMDDEDSNYNR	753	766	1xOxidation [M5]	FALSE	Pah1_TEV	0.000480023	0.00313872	2	3	1	38	P32567; Pah1_Yeast_MT_W637A_with_TEV	P32567 [753-766]; Pah1_Yeast_MT_W637A_with_TEV [753-766]		0	1780.66	8.55307e+08	1.09566e+09	8.55307e+08	2.55071e+08	Shared	High	High	High	0.0001939	9.038e-09	2.75	25.01	Trypsin	<0.05
TRUE	High	[R].TNTSMVPGSPPNR.[T]	TNTSMVPGSPPNR	594	606	1xOxidation [M5]; 1xPhospho [S9(100)]	FALSE	Pah1_TEV	0.000485086	0.00313872	2	3	3	50	P32567; Pah1_Yeast_MT_W637A_with_TEV	P32567 [594-606]; Pah1_Yeast_MT_W637A_with_TEV [594-606]	P32567 1xPhospho [S602(100)]; Pah1_Yeast_MT_W637A_with_TEV 1xPhospho [S602(100)]	0	1453.61	827997951	1.76407e+09	827997951	4.10675e+08	Shared	High	High	High	0.0001939	9.257e-09	4.32	24.36	Trypsin	<0.05
TRUE	High	[R].TNTSMVPGSPPNR.[T]	TNTSMVPGSPPNR	594	606	1xOxidation [M5]	FALSE	Pah1_TEV	0.000619088	0.00313872	2	3	1	37	P32567; Pah1_Yeast_MT_W637A_with_TEV	P32567 [594-606]; Pah1_Yeast_MT_W637A_with_TEV [594-606]		0	1373.65	1.27627e+09	1.85184e+09	1.27627e+09	431107644	Shared	High	High	High	0.0001939	1.586e-08	3.89	24.21	Trypsin	<0.05
TRUE	High	[K].SDALGHVLAMIGKDWTHLGVAK.[L]	SDALGHVLAMIGKDWTHLGVAK	406	427	1xOxidation [M10]	FALSE	Pah1_TEV	9.9083e-09	0.00313872	2	3	1	183	P32567; Pah1_Yeast_MT_W637A_with_TEV	P32567 [406-427]; Pah1_Yeast_MT_W637A_with_TEV [406-427]		1	2335.22	4.4236e+09	1.97217e+09	4.4236e+09	4.59122e+08	Shared	High	High	High	0.000193949	3.96538e-19	7.33	55.27	Trypsin	<0.05
TRUE	High	[K].SDALGHVLAMIGKDWTHLGVAK.[L]	SDALGHVLAMIGKDWTHLGVAK	406	427	1xPhospho [T16(100)]	FALSE	Pah1_TEV	0.179595	0.00313872	2	3	1	3	P32567; Pah1_Yeast_MT_W637A_with_TEV	P32567 [406-427]; Pah1_Yeast_MT_W637A_with_TEV [406-427]	P32567 1xPhospho [T421(100)]; Pah1_Yeast_MT_W637A_with_TEV 1xPhospho [T421(100)]	1	2399.19	2.56655e+06	2.44926e+06	2.56655e+06	570188	Shared	High	Peak Found	High	0.0001939	0.005241	1.92	57.17	Trypsin	>0.05, Not reliable
TRUE	High	[K].SDALGHVLAMIGKDWTHLGVAK.[L]	SDALGHVLAMIGKDWTHLGVAK	406	427	1xOxidation [M10]; 1xPhospho [T16(100)]	FALSE	Pah1_TEV	0.0430186	0.00313872	2	3	1	3	P32567; Pah1_Yeast_MT_W637A_with_TEV	P32567 [406-427]; Pah1_Yeast_MT_W637A_with_TEV [406-427]	P32567 1xPhospho [T421(100)]; Pah1_Yeast_MT_W637A_with_TEV 1xPhospho [T421(100)]	1	2415.19					No Quan Values	High	High	High	0.0001939	0.0001929	2.71		Trypsin	<0.05
TRUE	High	[R].SIEQNGSKLPNGPVILSPDR.[T]	SIEQNGSKLPNGPVILSPDR	459	478		FALSE	Pah1_TEV	0.000891407	0.00313872	2	3	1	5	P32567; Pah1_Yeast_MT_W637A_with_TEV	P32567 [459-478]; Pah1_Yeast_MT_W637A_with_TEV [459-478]		1	2121.13	1.1177e+07	1.93609e+09	1.1177e+07	450722078	Shared	High	High	High	0.0001939	3.548e-08	3.3	37.96	Trypsin	<0.05
TRUE	High	[R].SLYFEDSDNEVDTEEK.[S]	SLYFEDSDNEVDTEEK	505	520		FALSE	Pah1_TEV	0.00013809	0.00313872	2	3	1	81	P32567; Pah1_Yeast_MT_W637A_with_TEV	P32567 [505-520]; Pah1_Yeast_MT_W637A_with_TEV [505-520]		0	1919.8	2.22374e+09	2.82263e+09	2.22374e+09	6.57108e+08	Shared	High	High	High	0.0001939	5.771e-10	3.84	33.01	Trypsin	<0.05
TRUE	High	[R].SLYFEDSDNEVDTEEK.[S]	SLYFEDSDNEVDTEEK	505	520	1xPhospho [S7(100)]	FALSE	Pah1_TEV	0.000669767	0.00313872	2	3	3	35	P32567; Pah1_Yeast_MT_W637A_with_TEV	P32567 [505-520]; Pah1_Yeast_MT_W637A_with_TEV [505-520]	P32567 1xPhospho [S511(100)]; Pah1_Yeast_MT_W637A_with_TEV 1xPhospho [S511(100)]	0	1999.77	2.5906e+08	1.75696e+08	2.5906e+08	4.09021e+07	Shared	High	High	High	0.0001939	1.889e-08	2.87	34.6	Trypsin	<0.05
TRUE	High	[R].SLYFEDSDNEVDTEEKSTPFFAGFGNR.[I]	SLYFEDSDNEVDTEEKSTPFFAGFGNR	505	531		FALSE	Pah1_TEV	2.45787e-05	0.00313872	2	3	1	20	P32567; Pah1_Yeast_MT_W637A_with_TEV	P32567 [505-531]; Pah1_Yeast_MT_W637A_with_TEV [505-531]		1	3101.36	3.44093e+08	4.56378e+08	3.44093e+08	106244804	Shared	High	High	High	0.0001939	1.267e-11	4.55	49.59	Trypsin	<0.05
TRUE	High	[R].SLYFEDSDNEVDTEEKSTPFFAGFGNR.[I]	SLYFEDSDNEVDTEEKSTPFFAGFGNR	505	531	1xPhospho [S7(100)]	FALSE	Pah1_TEV	7.05166e-06	0.00313872	2	3	4	9	P32567; Pah1_Yeast_MT_W637A_with_TEV	P32567 [505-531]; Pah1_Yeast_MT_W637A_with_TEV [505-531]	P32567 1xPhospho [S511(100)]; Pah1_Yeast_MT_W637A_with_TEV 1xPhospho [S511(100)]	1	3181.33	3.40513e+07	2.23693e+07	3.40513e+07	5.20758e+06	Shared	High	High	High	0.0001939	8.012e-13	5.84	51.54	Trypsin	<0.05
TRUE	High	[R].SLYFEDSDNEVDTEEKSTPFFAGFGNR.[I]	SLYFEDSDNEVDTEEKSTPFFAGFGNR	505	531	2xPhospho [S7(97.5); T13(98.7)]	FALSE	Pah1_TEV	0.0621219	0.00313872	2	3	1	1	P32567; Pah1_Yeast_MT_W637A_with_TEV	P32567 [505-531]; Pah1_Yeast_MT_W637A_with_TEV [505-531]	P32567 2xPhospho [S511(97.5); T517(98.7)]; Pah1_Yeast_MT_W637A_with_TEV 2xPhospho [S511(97.5); T517(98.7)]	1	3261.3					No Quan Values	High	Not Found	High	0.0001939	0.0004418	2.51		Trypsin	>0.05, Not reliable
TRUE	High	[R].SSYIHINELVDHFFPPVSLDSVDLR.[T]	SSYIHINELVDHFFPPVSLDSVDLR	569	593		FALSE	Pah1_TEV	8.20604e-07	0.00313872	2	3	1	46	P32567; Pah1_Yeast_MT_W637A_with_TEV	P32567 [569-593]; Pah1_Yeast_MT_W637A_with_TEV [569-593]		0	2899.46	1.58666e+07	1.57156e+08	1.58666e+07	3.6586e+07	Shared	High	High	High	0.0001939	6.886e-15	6.68	56.99	Trypsin	<0.05
TRUE	High	[K].STPFFAGFGNR.[I]	STPFFAGFGNR	521	531		FALSE	Pah1_TEV	0.00805804	0.00313872	2	3	1	164	P32567; Pah1_Yeast_MT_W637A_with_TEV	P32567 [521-531]; Pah1_Yeast_MT_W637A_with_TEV [521-531]		0	1200.58	4.17809e+09	6.8767e+09	4.17809e+09	1.6009e+09	Shared	High	High	High	0.0001939	4.643e-06	3.04	41.45	Trypsin	<0.05
TRUE	High	[K].STPFFAGFGNR.[I]	STPFFAGFGNR	521	531	1xPhospho [S/T]	FALSE	Pah1_TEV	0.243666	0.00313872	2	3	1	1	P32567; Pah1_Yeast_MT_W637A_with_TEV	P32567 [521-531]; Pah1_Yeast_MT_W637A_with_TEV [521-531]		0	1280.55					No Quan Values	Not Found	High	High	0.0001939	0.01115	1.67		Trypsin	>0.05, Not reliable
TRUE	High	[R].TKNFQQK.[L]	TKNFQQK	191	197		FALSE	Pah1_TEV	0.22749	0.00313872	2	3	1	2	P32567; Pah1_Yeast_MT_W637A_with_TEV	P32567 [191-197]; Pah1_Yeast_MT_W637A_with_TEV [191-197]		1	893.484	1.49019e+06	1.84907e+07	1.49019e+06	4.30463e+06	Shared	Peak Found	High	High	0.0001939	0.00939	2.12	21.24	Trypsin	>0.05, Not reliable
TRUE	High	[R].TLDNFDSEITSGR.[K]	TLDNFDSEITSGR	607	619		FALSE	Pah1_TEV	0.000262581	0.00313872	2	3	1	220	P32567; Pah1_Yeast_MT_W637A_with_TEV	P32567 [607-619]; Pah1_Yeast_MT_W637A_with_TEV [607-619]		0	1454.68	3.29097e+09	3.04509e+09	3.29097e+09	7.08897e+08	Shared	High	High	High	0.0001939	2.382e-09	3.41	34.23	Trypsin	<0.05
TRUE	High	[R].TLDNFDSEITSGRK.[T]	TLDNFDSEITSGRK	607	620		FALSE	Pah1_TEV	0.000300953	0.00313872	2	3	1	156	P32567; Pah1_Yeast_MT_W637A_with_TEV	P32567 [607-620]; Pah1_Yeast_MT_W637A_with_TEV [607-620]		1	1582.77	4.28135e+09	2.71436e+09	4.28135e+09	6.31904e+08	Shared	High	High	High	0.0001939	3.225e-09	3.45	31.44	Trypsin	<0.05
TRUE	High	[R].TLDNFDSEITSGRK.[T]	TLDNFDSEITSGRK	607	620	1xPhospho [S11(100)]	FALSE	Pah1_TEV	0.0826247	0.00313872	2	3	1	4	P32567; Pah1_Yeast_MT_W637A_with_TEV	P32567 [607-620]; Pah1_Yeast_MT_W637A_with_TEV [607-620]	P32567 1xPhospho [S617(100)]; Pah1_Yeast_MT_W637A_with_TEV 1xPhospho [S617(100)]	1	1662.74	1.97595e+07	2.97826e+07	1.97595e+07	6.9334e+06	Shared	High	High	High	0.0001939	0.0008489	3.52	31.54	Trypsin	>0.05, Not reliable
TRUE	High	[R].TLDNFDSEITSGRKTLFR.[G]	TLDNFDSEITSGRKTLFR	607	624		FALSE	Pah1_TEV	0.323049	0.00313872	2	3	1	1	P32567; Pah1_Yeast_MT_W637A_with_TEV	P32567 [607-624]; Pah1_Yeast_MT_W637A_with_TEV [607-624]		2	2100.07					No Quan Values	High	Not Found	High	0.0001939	0.02309	1.58		Trypsin	>0.05, Not reliable
TRUE	High	[R].TMAALRR.[E]	TMAALRR	479	485		FALSE	Pah1_TEV	0.310677	0.00313872	2	3	1	4	P32567; Pah1_Yeast_MT_W637A_with_TEV	P32567 [479-485]; Pah1_Yeast_MT_W637A_with_TEV [479-485]		1	818.467	174364272	9.34463e+07	174364272	21754316	Shared	High	Peak Found	High	0.0001939	0.02086	1.85	24.04	Trypsin	>0.05, Not reliable
TRUE	High	[R].TNTSMVPGSPPNR.[T]	TNTSMVPGSPPNR	594	606		FALSE	Pah1_TEV	0.00184312	0.00313872	2	3	1	16	P32567; Pah1_Yeast_MT_W637A_with_TEV	P32567 [594-606]; Pah1_Yeast_MT_W637A_with_TEV [594-606]		0	1357.65	1.4385e+09	8.80907e+07	1.4385e+09	2.05075e+07	Shared	High	High	High	0.0001939	1.774e-07	3.33	25.9	Trypsin	<0.05
TRUE	High	[R].TNTSMVPGSPPNR.[T]	TNTSMVPGSPPNR	594	606	1xPhospho [S9(100)]	FALSE	Pah1_TEV	0.00864787	0.00313872	2	3	2	24	P32567; Pah1_Yeast_MT_W637A_with_TEV	P32567 [594-606]; Pah1_Yeast_MT_W637A_with_TEV [594-606]	P32567 1xPhospho [S602(100)]; Pah1_Yeast_MT_W637A_with_TEV 1xPhospho [S602(100)]	0	1437.62	9.75679e+08	7.88117e+07	9.75679e+08	1.83474e+07	Shared	High	High	High	0.0001939	5.419e-06	3.03	26.44	Trypsin	<0.05
TRUE	High	[R].LTNDQLKCLNLTYGENDLK.[F]	LTNDQLKCLNLTYGENDLK	353	371	1xCarbamidomethyl [C8]	FALSE	Pah1_TEV	4.28162e-07	0.00313872	2	3	1	4	P32567; Pah1_Yeast_MT_W637A_with_TEV	P32567 [353-371]; Pah1_Yeast_MT_W637A_with_TEV [353-371]		1	2252.12		2.25302e+07		5245029	Shared	High	High	High	0.0001939	1.641e-15	7.45	40	Trypsin	<0.05
TRUE	High	[R].IVSKINVSNDVHSLGNSDTESR.[R]	IVSKINVSNDVHSLGNSDTESR	798	819		FALSE	Pah1_TEV	0.0298636	0.00313872	2	3	1	2	P32567; Pah1_Yeast_MT_W637A_with_TEV	P32567 [798-819]; Pah1_Yeast_MT_W637A_with_TEV [798-819]		1	2371.18		1.49129e+06		347173	Shared	Not Found	High	High	0.0001939	8.53e-05	2.45	31.16	Trypsin	<0.05
TRUE	High	[K].LTEIHIPSKLDNNGDLLLDTEGYKPNKNMMHDTDIQLK.[Q]	LTEIHIPSKLDNNGDLLLDTEGYKPNKNMMHDTDIQLK	202	239	2xOxidation [M29; M30]	FALSE	Pah1_TEV	0.00587043	0.00313872	2	3	1	28	P32567; Pah1_Yeast_MT_W637A_with_TEV	P32567 [202-239]; Pah1_Yeast_MT_W637A_with_TEV [202-239]		2	4396.18	1.5117e+08	4.3568e+07	1.5117e+08	1.01426e+07	Shared	High	High	High	0.0001939	2.298e-06	5.68	43.54	Trypsin	<0.05
TRUE	High	[R].EQSVNETGRNQLPHNSMDDKDLDSR.[V]	EQSVNETGRNQLPHNSMDDKDLDSR	821	845	1xOxidation [M17]	FALSE	Pah1_TEV	0.15182	0.00313872	2	3	1	1	P32567; Pah1_Yeast_MT_W637A_with_TEV	P32567 [821-845]; Pah1_Yeast_MT_W637A_with_TEV [821-845]		2	2901.3	848830		848830		Shared	High	Not Found	High	0.0001939	0.003507	2.41	24.73	Trypsin	>0.05, Not reliable
TRUE	High	[R].EVILKKPEVFK.[I]	EVILKKPEVFK	486	496		FALSE	Pah1_TEV	0.00758735	0.00313872	2	3	1	17	P32567; Pah1_Yeast_MT_W637A_with_TEV	P32567 [486-496]; Pah1_Yeast_MT_W637A_with_TEV [486-496]		1	1329.81	4.09353e+07	7.29862e+07	4.09353e+07	1.69912e+07	Shared	High	High	High	0.0001939	4.061e-06	3.28	31.76	Trypsin	<0.05
TRUE	High	[R].FGKFQILKPSQK.[K]	FGKFQILKPSQK	48	59		FALSE	Pah1_TEV	0.00069847	0.00313872	2	3	1	11	P32567; Pah1_Yeast_MT_W637A_with_TEV	P32567 [48-59]; Pah1_Yeast_MT_W637A_with_TEV [48-59]		1	1420.83	1.63104e+07	1.92743e+07	1.63104e+07	4.48705e+06	Shared	High	High	High	0.0001939	2.072e-08	3.58	32.36	Trypsin	<0.05
TRUE	High	[R].FGKFQILKPSQKK.[V]	FGKFQILKPSQKK	48	60		FALSE	Pah1_TEV	0.0397093	0.00313872	2	3	1	2	P32567; Pah1_Yeast_MT_W637A_with_TEV	P32567 [48-60]; Pah1_Yeast_MT_W637A_with_TEV [48-60]		2	1548.93					No Quan Values	High	Not Found	High	0.0001939	0.0001618	2.47		Trypsin	<0.05
TRUE	High	[K].FQILKPSQK.[K]	FQILKPSQK	51	59		FALSE	Pah1_TEV	0.0138443	0.00313872	2	3	1	198	P32567; Pah1_Yeast_MT_W637A_with_TEV	P32567 [51-59]; Pah1_Yeast_MT_W637A_with_TEV [51-59]		0	1088.65	7.22163e+09	3.65321e+09	7.22163e+09	8.50468e+08	Shared	High	High	High	0.0001939	1.542e-05	2.12	28.09	Trypsin	<0.05
TRUE	High	[K].FQILKPSQKK.[V]	FQILKPSQKK	51	60		FALSE	Pah1_TEV	0.310001	0.00313872	2	3	1	4	P32567; Pah1_Yeast_MT_W637A_with_TEV	P32567 [51-60]; Pah1_Yeast_MT_W637A_with_TEV [51-60]		1	1216.74	14039189	1.29117e+07	14039189	3.00586e+06	Shared	High	High	High	0.0001939	0.02079	1.58	26.56	Trypsin	>0.05, Not reliable
TRUE	High	[K].FSVDHGK.[A]	FSVDHGK	372	378		FALSE	Pah1_TEV	0.144272	0.00313872	2	3	1	34	P32567; Pah1_Yeast_MT_W637A_with_TEV	P32567 [372-378]; Pah1_Yeast_MT_W637A_with_TEV [372-378]		0	789.389	7.55478e+08	1.75836e+09	7.55478e+08	4.09346e+08	Shared	High	High	High	0.0001939	0.003104	1.78	23.17	Trypsin	>0.05, Not reliable
TRUE	High	[K].FSVDHGKAIVTSK.[L]	FSVDHGKAIVTSK	372	384		FALSE	Pah1_TEV	0.00812154	0.00313872	2	3	1	9	P32567; Pah1_Yeast_MT_W637A_with_TEV	P32567 [372-384]; Pah1_Yeast_MT_W637A_with_TEV [372-384]		1	1388.75	5.76266e+06	1.71386e+07	5.76266e+06	3.98986e+06	Shared	High	High	High	0.0001939	4.718e-06	3.48	26.03	Trypsin	<0.05
TRUE	High	[K].FTDVNFAR.[D]	FTDVNFAR	631-mu	638-mu		FALSE	Pah1_TEV	0.0476903	0.00313872	1	1	1	105	Pah1_Yeast_MT_W637A_with_TEV	Pah1_Yeast_MT_W637A_with_TEV [631-638]		0	969.479		3.93802e+09		9.16771e+08		Not Found	High	High	0.0001939	0.0002433	2.01	30.66	Trypsin	<0.05
TRUE	High	[K].FTDVNFARDPLVDIDNLSDISNDDSDNIDEDTDVSQQSNISR.[N]	FTDVNFARDPLVDIDNLSDISNDDSDNIDEDTDVSQQSNISR	631-mu	672-mu	1xPhospho [S/T]	FALSE	Pah1_TEV	2.22468e-05	0.00313872	1	1	1	1	Pah1_Yeast_MT_W637A_with_TEV	Pah1_Yeast_MT_W637A_with_TEV [631-672]		1	4794.08					No Quan Values	Not Found	High	High	0.0001939	1.019e-11	4.8		Trypsin	<0.05
TRUE	High	[K].GDIGKQIYLELGSPLASPK.[L]	GDIGKQIYLELGSPLASPK	732	750		FALSE	Pah1_TEV	2.14447e-05	0.00313872	2	3	1	6	P32567; Pah1_Yeast_MT_W637A_with_TEV	P32567 [732-750]; Pah1_Yeast_MT_W637A_with_TEV [732-750]		1	1986.09	1.61332e+06	7.88021e+06	1.61332e+06	1.83451e+06	Shared	High	High	High	0.0001939	9.372e-12	4.75	47.8	Trypsin	<0.05
TRUE	High	[K].GDIGKQIYLELGSPLASPK.[L]	GDIGKQIYLELGSPLASPK	732	750	1xPhospho [S17(100)]	FALSE	Pah1_TEV	0.0117738	0.00313872	2	3	2	2	P32567; Pah1_Yeast_MT_W637A_with_TEV	P32567 [732-750]; Pah1_Yeast_MT_W637A_with_TEV [732-750]	P32567 1xPhospho [S748(100)]; Pah1_Yeast_MT_W637A_with_TEV 1xPhospho [S748(100)]	1	2066.06		1.96524e+06		457507	Shared	Not Found	High	High	0.0001939	1.073e-05	3.94	48.42	Trypsin	<0.05
TRUE	High	[R].GNQEEKFTDVNFAR.[D]	GNQEEKFTDVNFAR	625-mu	638-mu		FALSE	Pah1_TEV	0.000254444	0.00313872	1	1	1	19	Pah1_Yeast_MT_W637A_with_TEV	Pah1_Yeast_MT_W637A_with_TEV [625-638]		1	1654.78		4.15032e+08		9.66196e+07		Not Found	High	High	0.0001939	2.22e-09	4.06	32.13	Trypsin	<0.05
TRUE	High	[K].GTAGSGETEKR.[Y]	GTAGSGETEKR	336	346		FALSE	Pah1_TEV	0.177049	0.00313872	2	3	1	3	P32567; Pah1_Yeast_MT_W637A_with_TEV	P32567 [336-346]; Pah1_Yeast_MT_W637A_with_TEV [336-346]		1	1092.53	198551	1.35133e+06	198551	314589	Shared	High	High	High	0.0001939	0.005062	1.7	20.42	Trypsin	>0.05, Not reliable
TRUE	High	[K].KGTAGSGETEKR.[Y]	KGTAGSGETEKR	335	346		FALSE	Pah1_TEV	4.76038e-05	0.00313872	2	3	1	19	P32567; Pah1_Yeast_MT_W637A_with_TEV	P32567 [335-346]; Pah1_Yeast_MT_W637A_with_TEV [335-346]		2	1220.62	2.68371e+06	1.89112e+08	2.68371e+06	4.40253e+07	Shared	High	High	High	0.0001939	5.452e-11	4.58	20.37	Trypsin	<0.05
TRUE	High	[K].KLSVSK.[AK]	KLSVSK	786	791		FALSE	Pah1_TEV	0.110852	0.00313872	2	4	1	17	P32567; Pah1_Yeast_MT_W637A_with_TEV	P32567 [786-791]; Pah1_Yeast_MT_W637A_with_TEV [786-791]		1	661.424	5.07302e+07	2.63724e+08	5.07302e+07	6.13949e+07	Shared	High	High	High	0.0001939	0.001668	1.73	22.34	Trypsin	>0.05, Not reliable
TRUE	High	[K].KLSVSKAGAPTR.[I]	KLSVSKAGAPTR	786	797		FALSE	Pah1_TEV	0.0145487	0.00313872	2	3	1	1	P32567; Pah1_Yeast_MT_W637A_with_TEV	P32567 [786-797]; Pah1_Yeast_MT_W637A_with_TEV [786-797]		2	1214.72	1.3145e+06	2.67095e+06	1.3145e+06	621798	Shared	Peak Found	High	High	0.0001939	1.724e-05	2.34	23.6	Trypsin	<0.05
TRUE	High	[K].KLTEIHIPSK.[L]	KLTEIHIPSK	201	210		FALSE	Pah1_TEV	0.00183829	0.00313872	2	3	1	55	P32567; Pah1_Yeast_MT_W637A_with_TEV	P32567 [201-210]; Pah1_Yeast_MT_W637A_with_TEV [201-210]		1	1165.69	2.02369e+09	3.28662e+08	2.02369e+09	7.65125e+07	Shared	High	High	High	0.0001939	1.761e-07	4.08	27.28	Trypsin	<0.05
TRUE	High	[K].KLTEIHIPSK.[L]	KLTEIHIPSK	201	210	1xPhospho [T3(100)]	FALSE	Pah1_TEV	0.0190362	0.00313872	2	3	1	8	P32567; Pah1_Yeast_MT_W637A_with_TEV	P32567 [201-210]; Pah1_Yeast_MT_W637A_with_TEV [201-210]	P32567 1xPhospho [T203(100)]; Pah1_Yeast_MT_W637A_with_TEV 1xPhospho [T203(100)]	1	1245.66	3.71599e+07	4.34151e+07	3.71599e+07	1.0107e+07	Shared	High	High	High	0.0001939	3.123e-05	4.18	30.16	Trypsin	<0.05
TRUE	High	[R].EQSVNETGR.[N]	EQSVNETGR	821	829		FALSE	Pah1_TEV	0.032114	0.00313872	2	3	1	7	P32567; Pah1_Yeast_MT_W637A_with_TEV	P32567 [821-829]; Pah1_Yeast_MT_W637A_with_TEV [821-829]		0	1019.48	7010804	6.79893e+06	7010804	1.58279e+06	Shared	High	High	High	0.0001939	0.0001002	2.23	21.73	Trypsin	<0.05
TRUE	High	[K].KLTEIHIPSKLDNNGDLLLDTEGYKPNK.[N]	KLTEIHIPSKLDNNGDLLLDTEGYKPNK	201	228		FALSE	Pah1_TEV	3.03811e-06	0.00313872	2	3	1	53	P32567; Pah1_Yeast_MT_W637A_with_TEV	P32567 [201-228]; Pah1_Yeast_MT_W637A_with_TEV [201-228]		2	3165.68	8.3772e+08	5.56919e+08	8.3772e+08	1.29651e+08	Shared	High	High	High	0.0001939	1.249e-13	7.68	42.58	Trypsin	<0.05
TRUE	High	[K].EKKVLEEPDFLDINDTGDSGSK.[N]	EKKVLEEPDFLDINDTGDSGSK	138	159		FALSE	Pah1_TEV	0.131795	0.00313872	2	3	1	2	P32567; Pah1_Yeast_MT_W637A_with_TEV	P32567 [138-159]; Pah1_Yeast_MT_W637A_with_TEV [138-159]		2	2436.18	1.09059e+06	635037	1.09059e+06	147837	Shared	High	High	High	0.0001939	0.002505	1.96	40.32	Trypsin	>0.05, Not reliable
TRUE	High	[K].DWTHLGVAK.[L]	DWTHLGVAK	419	427		FALSE	Pah1_TEV	0.00731438	0.00313872	2	3	1	70	P32567; Pah1_Yeast_MT_W637A_with_TEV	P32567 [419-427]; Pah1_Yeast_MT_W637A_with_TEV [419-427]		0	1026.54	2.00661e+09	6.37651e+08	2.00661e+09	1.48445e+08	Shared	High	High	High	0.0001939	3.736e-06	3.14	31.66	Trypsin	<0.05
TRUE	High	[R].ALGSVSK.[T]	ALGSVSK	7	13		FALSE	Pah1_TEV	0.101071	0.00313872	2	3	1	15	P32567; Pah1_Yeast_MT_W637A_with_TEV	P32567 [7-13]; Pah1_Yeast_MT_W637A_with_TEV [7-13]		0	661.388	3.92915e+08	2.3479e+08	3.92915e+08	5.46591e+07	Shared	High	High	High	0.0001939	0.001349	2.3	23.08	Trypsin	>0.05, Not reliable
TRUE	High	[R].ALGSVSKTWSSINPATLSGAIDVIVVEHPDGR.[L]	ALGSVSKTWSSINPATLSGAIDVIVVEHPDGR	7	38		FALSE	Pah1_TEV	2.15459e-06	0.00313872	2	3	1	2	P32567; Pah1_Yeast_MT_W637A_with_TEV	P32567 [7-38]; Pah1_Yeast_MT_W637A_with_TEV [7-38]		1	3276.72	3.74708e+06		3.74708e+06		Shared	High	Not Found	High	0.0001939	5.841e-14	6.75	59.64	Trypsin	<0.05
TRUE	High	[K].AIVTSK.[L]	AIVTSK	379	384		FALSE	Pah1_TEV	0.26672	0.00313872	2	3	1	13	P32567; Pah1_Yeast_MT_W637A_with_TEV	P32567 [379-384]; Pah1_Yeast_MT_W637A_with_TEV [379-384]		0	618.382	2.86343e+07	3.11165e+07	2.86343e+07	7.24394e+06	Shared	High	High	High	0.0001939	0.01407	1.46	22.55	Trypsin	>0.05, Not reliable
TRUE	High	[K].AIVTSKLFVWR.[W]	AIVTSKLFVWR	379	389		FALSE	Pah1_TEV	0.0158579	0.00313872	2	3	1	7	P32567; Pah1_Yeast_MT_W637A_with_TEV	P32567 [379-389]; Pah1_Yeast_MT_W637A_with_TEV [379-389]		1	1319.78	1.1839e+07	3.72112e+07	1.1839e+07	8.66278e+06	Shared	High	High	High	0.0001939	2.085e-05	3.14	45.57	Trypsin	<0.05
TRUE	High	[R].ASSAAATSIDK.[E]	ASSAAATSIDK	772	782		FALSE	Pah1_TEV	0.00214587	0.00313872	2	3	1	7	P32567; Pah1_Yeast_MT_W637A_with_TEV	P32567 [772-782]; Pah1_Yeast_MT_W637A_with_TEV [772-782]		0	1021.52	3.10686e+07	7.33738e+07	3.10686e+07	1.70814e+07	Shared	High	High	High	0.0001939	2.482e-07	2.62	23.33	Trypsin	<0.05
TRUE	High	[R].ASSAAATSIDKEFK.[K]	ASSAAATSIDKEFK	772	785		FALSE	Pah1_TEV	9.21985e-05	0.00313872	2	3	1	40	P32567; Pah1_Yeast_MT_W637A_with_TEV	P32567 [772-785]; Pah1_Yeast_MT_W637A_with_TEV [772-785]		1	1425.72	1.75422e+09	7.01279e+08	1.75422e+09	1.63258e+08	Shared	High	High	High	0.0001939	2.355e-10	4.23	27.42	Trypsin	<0.05
TRUE	High	[R].ASSAAATSIDKEFK.[K]	ASSAAATSIDKEFK	772	785	1xPhospho [S8(100)]	FALSE	Pah1_TEV	0.0439155	0.00313872	2	3	1	1	P32567; Pah1_Yeast_MT_W637A_with_TEV	P32567 [772-785]; Pah1_Yeast_MT_W637A_with_TEV [772-785]	P32567 1xPhospho [S779(100)]; Pah1_Yeast_MT_W637A_with_TEV 1xPhospho [S779(100)]	1	1505.69	9959644		9959644		Shared	High	Not Found	High	0.0001939	0.0002024	3.3	29.13	Trypsin	<0.05
TRUE	High	[R].ASSAAATSIDKEFK.[K]	ASSAAATSIDKEFK	772	785	2xPhospho [S3(100); S8(99.3)]	FALSE	Pah1_TEV	0.133749	0.00313872	2	3	1	1	P32567; Pah1_Yeast_MT_W637A_with_TEV	P32567 [772-785]; Pah1_Yeast_MT_W637A_with_TEV [772-785]	P32567 2xPhospho [S774(100); S779(99.3)]; Pah1_Yeast_MT_W637A_with_TEV 2xPhospho [S774(100); S779(99.3)]	1	1585.65	1.68639e+06		1.68639e+06		Shared	High	Not Found	High	0.0001939	0.002588	2.31	30.59	Trypsin	>0.05, Not reliable
TRUE	High	[R].ASSAAATSIDKEFKK.[L]	ASSAAATSIDKEFKK	772	786		FALSE	Pah1_TEV	4.62498e-05	0.00313872	2	3	1	56	P32567; Pah1_Yeast_MT_W637A_with_TEV	P32567 [772-786]; Pah1_Yeast_MT_W637A_with_TEV [772-786]		2	1553.82	2.6755e+09	1.03607e+09	2.6755e+09	2.41196e+08	Shared	High	High	High	0.0001939	5.143e-11	5.09	26.07	Trypsin	<0.05
TRUE	High	[R].ASSAAATSIDKEFKK.[L]	ASSAAATSIDKEFKK	772	786	1xPhospho [S8(100)]	FALSE	Pah1_TEV	0.00222028	0.00313872	2	3	3	8	P32567; Pah1_Yeast_MT_W637A_with_TEV	P32567 [772-786]; Pah1_Yeast_MT_W637A_with_TEV [772-786]	P32567 1xPhospho [S779(100)]; Pah1_Yeast_MT_W637A_with_TEV 1xPhospho [S779(100)]	2	1633.78	1.06363e+08	3.35876e+07	1.06363e+08	7.8192e+06	Shared	High	High	High	0.0001939	2.68e-07	5.64	26.75	Trypsin	<0.05
TRUE	High	[R].ASSAAATSIDKEFKK.[L]	ASSAAATSIDKEFKK	772	786	2xPhospho [T7(97.2); S8(99.1)]	FALSE	Pah1_TEV	0.0476903	0.00313872	2	3	2	2	P32567; Pah1_Yeast_MT_W637A_with_TEV	P32567 [772-786]; Pah1_Yeast_MT_W637A_with_TEV [772-786]	P32567 2xPhospho [T778(97.2); S779(99.1)]; Pah1_Yeast_MT_W637A_with_TEV 2xPhospho [T778(97.2); S779(99.1)]	2	1713.75					No Quan Values	High	Not Found	High	0.0001939	0.0002434	3.88		Trypsin	<0.05
TRUE	High	[K].CLNLTYGENDLK.[F]	CLNLTYGENDLK	360	371	1xCarbamidomethyl [C1]	FALSE	Pah1_TEV	0.00082396	0.00313872	2	3	1	111	P32567; Pah1_Yeast_MT_W637A_with_TEV	P32567 [360-371]; Pah1_Yeast_MT_W637A_with_TEV [360-371]		0	1439.68	1.582e+09	2.52058e+09	1.582e+09	5.86792e+08	Shared	High	High	High	0.0001939	2.996e-08	2.58	35.46	Trypsin	<0.05
TRUE	High	[K].CLNLTYGENDLKFSVDHGK.[A]	CLNLTYGENDLKFSVDHGK	360	378	1xCarbamidomethyl [C1]	FALSE	Pah1_TEV	1.56536e-05	0.00313872	2	3	1	38	P32567; Pah1_Yeast_MT_W637A_with_TEV	P32567 [360-378]; Pah1_Yeast_MT_W637A_with_TEV [360-378]		1	2210.05	1.19614e+08	3.21914e+08	1.19614e+08	7.49417e+07	Shared	High	High	High	0.0001939	4.664e-12	5.58	39.95	Trypsin	<0.05
TRUE	High	[K].DEFGNDSDISSFIK.[E]	DEFGNDSDISSFIK	244	257		FALSE	Pah1_TEV	0.000879794	0.00313872	2	3	1	9	P32567; Pah1_Yeast_MT_W637A_with_TEV	P32567 [244-257]; Pah1_Yeast_MT_W637A_with_TEV [244-257]		0	1573.7	2.63189e+07	8.36749e+07	2.63189e+07	19479536	Shared	High	High	High	0.0001939	3.458e-08	3.65	42.74	Trypsin	<0.05
TRUE	High	[K].DEFGNDSDISSFIKEDK.[N]	DEFGNDSDISSFIKEDK	244	260		FALSE	Pah1_TEV	0.000118601	0.00313872	2	3	1	7	P32567; Pah1_Yeast_MT_W637A_with_TEV	P32567 [244-260]; Pah1_Yeast_MT_W637A_with_TEV [244-260]		1	1945.87	2.20851e+07	3.17964e+07	2.20851e+07	7.4022e+06	Shared	High	High	High	0.0001939	4.115e-10	4.73	40.2	Trypsin	<0.05
TRUE	High	[K].DEFGNDSDISSFIKEDKNGNIK.[I]	DEFGNDSDISSFIKEDKNGNIK	244	265		FALSE	Pah1_TEV	0.0161504	0.00313872	2	3	1	1	P32567; Pah1_Yeast_MT_W637A_with_TEV	P32567 [244-265]; Pah1_Yeast_MT_W637A_with_TEV [244-265]		2	2472.15	553088	1.03527e+07	553088	2.4101e+06	Shared	Peak Found	High	High	0.0001939	2.169e-05	3.3	39.52	Trypsin	<0.05
TRUE	High	[R].DPLVDIDNLSDISNDDSDNIDEDTDVSQQSNISR.[N]	DPLVDIDNLSDISNDDSDNIDEDTDVSQQSNISR	639	672		FALSE	Pah1_TEV	6.69125e-06	0.00313872	2	3	1	8	P32567; Pah1_Yeast_MT_W637A_with_TEV	P32567 [639-672]; Pah1_Yeast_MT_W637A_with_TEV [639-672]		0	3763.65	5.57374e+06	1.89542e+07	5.57374e+06	4.41253e+06	Shared	High	High	High	0.0001939	7.15e-13	4.42	47.33	Trypsin	<0.05
TRUE	High	[R].DPLVDIDNLSDISNDDSDNIDEDTDVSQQSNISR.[N]	DPLVDIDNLSDISNDDSDNIDEDTDVSQQSNISR	639	672	1xPhospho [S13(100)]	FALSE	Pah1_TEV	3.32329e-05	0.00313872	2	3	2	10	P32567; Pah1_Yeast_MT_W637A_with_TEV	P32567 [639-672]; Pah1_Yeast_MT_W637A_with_TEV [639-672]	P32567 1xPhospho [S651(100)]; Pah1_Yeast_MT_W637A_with_TEV 1xPhospho [S651(100)]	0	3843.62	1.29139e+07	3.48181e+07	1.29139e+07	8.10566e+06	Shared	High	High	High	0.0001939	2.464e-11	4.32	47.26	Trypsin	<0.05
TRUE	High	[R].DPLVDIDNLSDISNDDSDNIDEDTDVSQQSNISR.[N]	DPLVDIDNLSDISNDDSDNIDEDTDVSQQSNISR	639	672	2xPhospho [S/T]	FALSE	Pah1_TEV	0.000507205	0.00313872	2	3	1	5	P32567; Pah1_Yeast_MT_W637A_with_TEV	P32567 [639-672]; Pah1_Yeast_MT_W637A_with_TEV [639-672]		0	3923.59	2.57418e+06	1.40291e+06	2.57418e+06	326599	Shared	High	Peak Found	High	0.0001939	1.019e-08	3.5	48.66	Trypsin	<0.05
TRUE	High	[K].DWTHLGVAKLFSEISR.[N]	DWTHLGVAKLFSEISR	419	434		FALSE	Pah1_TEV	0.0472016	0.00313872	2	3	1	4	P32567; Pah1_Yeast_MT_W637A_with_TEV	P32567 [419-434]; Pah1_Yeast_MT_W637A_with_TEV [419-434]		1	1858.98		2.39589e+06		557764	Shared	Not Found	High	High	0.0001939	0.0002383	1.64	59.69	Trypsin	<0.05
TRUE	High	[R].LTNDQLK.[C]	LTNDQLK	353	359		FALSE	Pah1_TEV	0.120608	0.00313872	2	3	1	45	P32567; Pah1_Yeast_MT_W637A_with_TEV	P32567 [353-359]; Pah1_Yeast_MT_W637A_with_TEV [353-359]		0	831.457	1.54807e+09	3.88294e+09	1.54807e+09	9.0395e+08	Shared	High	High	High	0.0001939	0.002033	1.92	23.51	Trypsin	>0.05, Not reliable
TRUE	High	[K].KLTEIHIPSKLDNNGDLLLDTEGYKPNK.[N]	KLTEIHIPSKLDNNGDLLLDTEGYKPNK	201	228	1xPhospho [T3(100)]	FALSE	Pah1_TEV	2.8904e-06	0.00313872	2	3	1	7	P32567; Pah1_Yeast_MT_W637A_with_TEV	P32567 [201-228]; Pah1_Yeast_MT_W637A_with_TEV [201-228]	P32567 1xPhospho [T203(100)]; Pah1_Yeast_MT_W637A_with_TEV 1xPhospho [T203(100)]	2	3245.65	31763142	3.88977e+07	31763142	9.05539e+06	Shared	High	High	High	0.0001939	1.114e-13	8.3	44.38	Trypsin	<0.05
TRUE	High	[K].INVSNDVHSLGNSDTESRR.[E]	INVSNDVHSLGNSDTESRR	802	820		FALSE	Pah1_TEV	0.000196768	0.00313872	2	3	1	70	P32567; Pah1_Yeast_MT_W637A_with_TEV	P32567 [802-820]; Pah1_Yeast_MT_W637A_with_TEV [802-820]		1	2100.01	3510290447	9.77556e+08	3510290447	2.27575e+08	Shared	High	High	High	0.0001939	1.256e-09	4.14	26.84	Trypsin	<0.05
TRUE	High	[K].INVSNDVHSLGNSDTESRREQSVNETGR.[N]	INVSNDVHSLGNSDTESRREQSVNETGR	802	829		FALSE	Pah1_TEV	0.00146715	0.00313872	2	3	1	2	P32567; Pah1_Yeast_MT_W637A_with_TEV	P32567 [802-829]; Pah1_Yeast_MT_W637A_with_TEV [802-829]		2	3100.46					No Quan Values	High	Not Found	High	0.0001939	1.069e-07	4.85		Trypsin	<0.05
TRUE	High	[K].INVSNDVHSLGNSDTESRREQSVNETGR.[N]	INVSNDVHSLGNSDTESRREQSVNETGR	802	829	1xPhospho [S/T]	FALSE	Pah1_TEV	0.0214617	0.00313872	2	3	2	4	P32567; Pah1_Yeast_MT_W637A_with_TEV	P32567 [802-829]; Pah1_Yeast_MT_W637A_with_TEV [802-829]		2	3180.43	234782148	3.7157e+07	234782148	8.65017e+06	Shared	High	High	High	0.0001939	4.076e-05	4.09	27.29	Trypsin	<0.05
TRUE	High	[K].INVSNDVHSLGNSDTESRREQSVNETGR.[N]	INVSNDVHSLGNSDTESRREQSVNETGR	802	829	2xPhospho [S4(97.8); T/S]	FALSE	Pah1_TEV	0.146749	0.00313872	2	3	2	6	P32567; Pah1_Yeast_MT_W637A_with_TEV	P32567 [802-829]; Pah1_Yeast_MT_W637A_with_TEV [802-829]	P32567 2xPhospho [S805(97.8); T/S]; Pah1_Yeast_MT_W637A_with_TEV 2xPhospho [S805(97.8); T/S]	2	3260.4	72095512	1.49939e+07	72095512	3.49058e+06	Shared	High	High	High	0.0001939	0.003222	3.19	27.6	Trypsin	>0.05, Not reliable
TRUE	High	[K].INVSNDVHSLGNSDTESRREQSVNETGR.[N]	INVSNDVHSLGNSDTESRREQSVNETGR	802	829	3xPhospho [S9(100); S13(100); S22(100)]	FALSE	Pah1_TEV	0.135398	0.00313872	2	3	2	2	P32567; Pah1_Yeast_MT_W637A_with_TEV	P32567 [802-829]; Pah1_Yeast_MT_W637A_with_TEV [802-829]	P32567 3xPhospho [S810(100); S814(100); S823(100)]; Pah1_Yeast_MT_W637A_with_TEV 3xPhospho [S810(100); S814(100); S823(100)]	2	3340.36	8390217		8390217		Shared	High	Not Found	High	0.0001939	0.002673	2.78	28.17	Trypsin	>0.05, Not reliable
TRUE	High	[K].LPNGPVILSPDR.[T]	LPNGPVILSPDR	467	478		FALSE	Pah1_TEV	0.00273844	0.00313872	2	3	1	84	P32567; Pah1_Yeast_MT_W637A_with_TEV	P32567 [467-478]; Pah1_Yeast_MT_W637A_with_TEV [467-478]		0	1277.72	1.59631e+09	3.60159e+09	1.59631e+09	8.3845e+08	Shared	High	High	High	0.0001939	4.251e-07	3.31	36.8	Trypsin	<0.05
TRUE	High	[K].LPNGPVILSPDRTMAALR.[R]	LPNGPVILSPDRTMAALR	467	484	1xOxidation [M14]	FALSE	Pah1_TEV	0.00270277	0.00313872	2	3	1	2	P32567; Pah1_Yeast_MT_W637A_with_TEV	P32567 [467-484]; Pah1_Yeast_MT_W637A_with_TEV [467-484]		1	1937.06	6974591	3.96373e+07	6974591	9227577	Shared	Peak Found	High	High	0.0001939	4.144e-07	2.81	39.65	Trypsin	<0.05
TRUE	High	[K].LPNGPVILSPDRTMAALRR.[E]	LPNGPVILSPDRTMAALRR	467	485	1xOxidation [M14]	FALSE	Pah1_TEV	0.0632442	0.00313872	2	3	1	4	P32567; Pah1_Yeast_MT_W637A_with_TEV	P32567 [467-485]; Pah1_Yeast_MT_W637A_with_TEV [467-485]		2	2093.16	2.36004e+06	5.95572e+06	2.36004e+06	1.38649e+06	Shared	High	High	High	0.0001939	0.0004611	3.58	37.72	Trypsin	>0.05, Not reliable
TRUE	High	[K].LRYLDDMDDEDSNYNR.[T]	LRYLDDMDDEDSNYNR	751	766		FALSE	Pah1_TEV	0.000657582	0.00313872	2	3	1	6	P32567; Pah1_Yeast_MT_W637A_with_TEV	P32567 [751-766]; Pah1_Yeast_MT_W637A_with_TEV [751-766]		1	2033.85	11022593	1.22198e+06	11022593	284478	Shared	High	High	High	0.0001939	1.817e-08	4.56	32.29	Trypsin	<0.05
TRUE	High	[K].LRYLDDMDDEDSNYNR.[T]	LRYLDDMDDEDSNYNR	751	766	1xOxidation [M7]	FALSE	Pah1_TEV	0.000350404	0.00313872	2	3	1	2	P32567; Pah1_Yeast_MT_W637A_with_TEV	P32567 [751-766]; Pah1_Yeast_MT_W637A_with_TEV [751-766]		1	2049.85	17602174	1.57406e+07	17602174	3664409	Shared	High	High	High	0.0001939	4.521e-09	4.3	27.32	Trypsin	<0.05
TRUE	High	[R].LSCSPFHVR.[F]	LSCSPFHVR	39	47	1xCarbamidomethyl [C3]	FALSE	Pah1_TEV	0.0149726	0.00313872	2	3	1	192	P32567; Pah1_Yeast_MT_W637A_with_TEV	P32567 [39-47]; Pah1_Yeast_MT_W637A_with_TEV [39-47]		0	1102.55	2.5882e+09	2.28281e+09	2.5882e+09	5.31439e+08	Shared	High	High	High	0.0001939	1.838e-05	2.49	28.38	Trypsin	<0.05
TRUE	High	[R].LSCSPFHVRFGKFQILKPSQK.[K]	LSCSPFHVRFGKFQILKPSQK	39	59	1xCarbamidomethyl [C3]	FALSE	Pah1_TEV	0.00602618	0.00313872	2	3	1	2	P32567; Pah1_Yeast_MT_W637A_with_TEV	P32567 [39-59]; Pah1_Yeast_MT_W637A_with_TEV [39-59]		2	2504.36	1.62169e+07		1.62169e+07		Shared	High	Not Found	High	0.0001939	2.435e-06	4.52	41.94	Trypsin	<0.05
TRUE	High	[K].LSNMPMK.[L]	LSNMPMK	69	75		FALSE	Pah1_TEV	0.147106	0.00313872	2	3	1	9	P32567; Pah1_Yeast_MT_W637A_with_TEV	P32567 [69-75]; Pah1_Yeast_MT_W637A_with_TEV [69-75]		0	820.406	580716558	1.70736e+07	580716558	3.97473e+06	Shared	High	High	High	0.0001939	0.003253	2.01	25.4	Trypsin	>0.05, Not reliable
TRUE	High	[K].LSNMPMK.[L]	LSNMPMK	69	75	1xOxidation [M]	FALSE	Pah1_TEV	0.126711	0.00313872	2	3	2	20	P32567; Pah1_Yeast_MT_W637A_with_TEV	P32567 [69-75]; Pah1_Yeast_MT_W637A_with_TEV [69-75]		0	836.4	607626907	2.43269e+08	607626907	5.6633e+07	Shared	High	High	High	0.0001939	0.002286	1.99	23.51	Trypsin	>0.05, Not reliable
TRUE	High	[K].LSNMPMK.[L]	LSNMPMK	69	75	2xOxidation [M4; M6]	FALSE	Pah1_TEV	0.103891	0.00313872	2	3	1	23	P32567; Pah1_Yeast_MT_W637A_with_TEV	P32567 [69-75]; Pah1_Yeast_MT_W637A_with_TEV [69-75]		0	852.395	3.559e+07	1.71869e+08	3.559e+07	4.00112e+07	Shared	High	High	High	0.0001939	0.001432	1.68	21.66	Trypsin	>0.05, Not reliable
TRUE	High	[K].LSVSKAGAPTR.[I]	LSVSKAGAPTR	787	797		FALSE	Pah1_TEV	0.0209641	0.00313872	2	3	1	4	P32567; Pah1_Yeast_MT_W637A_with_TEV	P32567 [787-797]; Pah1_Yeast_MT_W637A_with_TEV [787-797]		1	1086.63	1.71914e+06	1.86342e+07	1.71914e+06	4338039	Shared	High	High	High	0.0001939	3.885e-05	2.72	24.1	Trypsin	<0.05
TRUE	High	[R].ITDALSYR.[T]	ITDALSYR	532	539		FALSE	Pah1_TEV	0.0210737	0.00313872	2	3	1	223	P32567; Pah1_Yeast_MT_W637A_with_TEV	P32567 [532-539]; Pah1_Yeast_MT_W637A_with_TEV [532-539]		0	938.494	6.55985e+09	8.55104e+09	6.55985e+09	1.99068e+09	Shared	High	High	High	0.0001939	3.92e-05	2.76	27.85	Trypsin	<0.05
TRUE	High	[K].LTEIHIPSK.[L]	LTEIHIPSK	202	210		FALSE	Pah1_TEV	0.0105495	0.00313872	2	3	1	61	P32567; Pah1_Yeast_MT_W637A_with_TEV	P32567 [202-210]; Pah1_Yeast_MT_W637A_with_TEV [202-210]		0	1037.6	1.97544e+09	6.75267e+08	1.97544e+09	1.57202e+08	Shared	High	High	High	0.0001939	8.444e-06	2.96	29.38	Trypsin	<0.05
TRUE	High	[K].LTEIHIPSKLDNNGDLLLDTEGYKPNK.[N]	LTEIHIPSKLDNNGDLLLDTEGYKPNK	202	228		FALSE	Pah1_TEV	3.44576e-06	0.00313872	2	3	1	63	P32567; Pah1_Yeast_MT_W637A_with_TEV	P32567 [202-228]; Pah1_Yeast_MT_W637A_with_TEV [202-228]		1	3037.58	1.3811e+09	1.04047e+09	1.3811e+09	2.42222e+08	Shared	High	High	High	0.0001939	1.643e-13	8.27	44.44	Trypsin	<0.05
TRUE	High	[K].LTEIHIPSKLDNNGDLLLDTEGYKPNKNMMHDTDIQLK.[Q]	LTEIHIPSKLDNNGDLLLDTEGYKPNKNMMHDTDIQLK	202	239	1xOxidation [M30]	FALSE	Pah1_TEV	0.00281118	0.00313872	2	3	1	1	P32567; Pah1_Yeast_MT_W637A_with_TEV	P32567 [202-239]; Pah1_Yeast_MT_W637A_with_TEV [202-239]		2	4380.19					No Quan Values	High	Not Found	High	0.0001939	4.515e-07	4.43		Trypsin	<0.05
TRUE	High	[K].INVSNDVHSLGNSDTESRR.[E]	INVSNDVHSLGNSDTESRR	802	820	2xPhospho [S9(100); S13(100)]	FALSE	Pah1_TEV	0.0621219	0.00313872	2	3	1	8	P32567; Pah1_Yeast_MT_W637A_with_TEV	P32567 [802-820]; Pah1_Yeast_MT_W637A_with_TEV [802-820]	P32567 2xPhospho [S810(100); S814(100)]; Pah1_Yeast_MT_W637A_with_TEV 2xPhospho [S810(100); S814(100)]	1	2259.94	2.15183e+08	6.87273e+06	2.15183e+08	1.59997e+06	Shared	High	High	High	0.0001939	0.0004416	4.3	27.13	Trypsin	>0.05, Not reliable
TRUE	High	[K].INVSNDVHSLGNSDTESRR.[E]	INVSNDVHSLGNSDTESRR	802	820	1xPhospho [S13(100)]	FALSE	Pah1_TEV	0.000593646	0.00313872	2	3	3	36	P32567; Pah1_Yeast_MT_W637A_with_TEV	P32567 [802-820]; Pah1_Yeast_MT_W637A_with_TEV [802-820]	P32567 1xPhospho [S814(100)]; Pah1_Yeast_MT_W637A_with_TEV 1xPhospho [S814(100)]	1	2179.97	1121010304	2.81116e+08	1121010304	6.5444e+07	Shared	High	High	High	0.0001939	1.451e-08	5.46	27.02	Trypsin	<0.05
TRUE	High	[R].YLDDMDDEDSNYNRTK.[S]	YLDDMDDEDSNYNRTK	753	768	1xOxidation [M5]	FALSE	Pah1_TEV	0.0553571	0.00313872	2	3	1	1	P32567; Pah1_Yeast_MT_W637A_with_TEV	P32567 [753-768]; Pah1_Yeast_MT_W637A_with_TEV [753-768]		1	2009.8		1.36443e+06		317641	Shared	Not Found	High	High	0.0001939	0.00034	2.05	24.45	Trypsin	>0.05, Not reliable
TRUE	High	[K].INVSNDVHSLGNSDTESR.[R]	INVSNDVHSLGNSDTESR	802	819	2xPhospho [S9(100); S13(99.5)]	FALSE	Pah1_TEV	0.0465977	0.00313872	2	3	1	3	P32567; Pah1_Yeast_MT_W637A_with_TEV	P32567 [802-819]; Pah1_Yeast_MT_W637A_with_TEV [802-819]	P32567 2xPhospho [S810(100); S814(99.5)]; Pah1_Yeast_MT_W637A_with_TEV 2xPhospho [S810(100); S814(99.5)]	0	2103.84	1.86473e+07		1.86473e+07		Shared	High	Not Found	High	0.0001939	0.0002314	3.99	28.48	Trypsin	<0.05
TRUE	High	[K].KPEVFK.[I]	KPEVFK	491	496		FALSE	Pah1_TEV	0.130507	0.00313872	2	3	1	46	P32567; Pah1_Yeast_MT_W637A_with_TEV	P32567 [491-496]; Pah1_Yeast_MT_W637A_with_TEV [491-496]		0	747.44	1.86986e+09	3.58677e+09	1.86986e+09	8.35e+08	Shared	High	High	High	0.0001939	0.002442	2.1	23.82	Trypsin	>0.05, Not reliable
TRUE	High	[K].KPEVFKIACLNDIR.[S]	KPEVFKIACLNDIR	491	504	1xCarbamidomethyl [C9]	FALSE	Pah1_TEV	2.14447e-05	0.00313872	2	3	1	8	P32567; Pah1_Yeast_MT_W637A_with_TEV	P32567 [491-504]; Pah1_Yeast_MT_W637A_with_TEV [491-504]		1	1702.93	3.08199e+06	3.41211e+07	3.08199e+06	7.94341e+06	Shared	High	High	High	0.0001939	9.368e-12	5.96	40.15	Trypsin	<0.05
TRUE	High	[K].KVLEEPDFLDINDTGDSGSK.[N]	KVLEEPDFLDINDTGDSGSK	140	159		FALSE	Pah1_TEV	3.91629e-07	0.00313872	2	3	1	85	P32567; Pah1_Yeast_MT_W637A_with_TEV	P32567 [140-159]; Pah1_Yeast_MT_W637A_with_TEV [140-159]		1	2179.04	1.14454e+09	2.69122e+09	1.14454e+09	6.26517e+08	Shared	High	High	High	0.0001939	1.344e-15	5.48	41.46	Trypsin	<0.05
TRUE	High	[K].KVLEEPDFLDINDTGDSGSK.[N]	KVLEEPDFLDINDTGDSGSK	140	159	1xPhospho [T14(100)]	FALSE	Pah1_TEV	0.00131413	0.00313872	2	3	2	6	P32567; Pah1_Yeast_MT_W637A_with_TEV	P32567 [140-159]; Pah1_Yeast_MT_W637A_with_TEV [140-159]	P32567 1xPhospho [T153(100)]; Pah1_Yeast_MT_W637A_with_TEV 1xPhospho [T153(100)]	1	2259.01	1.64144e+06	1.08936e+07	1.64144e+06	2.53602e+06	Shared	High	High	High	0.0001939	8.412e-08	4.05	43.29	Trypsin	<0.05
TRUE	High	[K].KVLEEPDFLDINDTGDSGSKNSETTGSLSPTESSTTTPPDSVEER.[K]	KVLEEPDFLDINDTGDSGSKNSETTGSLSPTESSTTTPPDSVEER	140	184		FALSE	Pah1_TEV	0.000386115	0.00313872	2	3	1	3	P32567; Pah1_Yeast_MT_W637A_with_TEV	P32567 [140-184]; Pah1_Yeast_MT_W637A_with_TEV [140-184]		2	4769.19	48098480	1.70657e+07	48098480	3.9729e+06	Shared	High	High	High	0.0001939	5.585e-09	3.7	42.31	Trypsin	<0.05
TRUE	High	[K].KVLEEPDFLDINDTGDSGSKNSETTGSLSPTESSTTTPPDSVEER.[K]	KVLEEPDFLDINDTGDSGSKNSETTGSLSPTESSTTTPPDSVEER	140	184	1xPhospho [T/S]	FALSE	Pah1_TEV	0.000736086	0.00313872	2	3	1	5	P32567; Pah1_Yeast_MT_W637A_with_TEV	P32567 [140-184]; Pah1_Yeast_MT_W637A_with_TEV [140-184]		2	4849.16	35694896		35694896		Shared	High	High	High	0.0001939	2.327e-08	5.01	43.87	Trypsin	<0.05
TRUE	High	[K].KVLEEPDFLDINDTGDSGSKNSETTGSLSPTESSTTTPPDSVEER.[K]	KVLEEPDFLDINDTGDSGSKNSETTGSLSPTESSTTTPPDSVEER	140	184	2xPhospho [T/S]	FALSE	Pah1_TEV	0.000402664	0.00313872	2	3	1	3	P32567; Pah1_Yeast_MT_W637A_with_TEV	P32567 [140-184]; Pah1_Yeast_MT_W637A_with_TEV [140-184]		2	4929.12	1.38175e+07	1.36556e+07	1.38175e+07	3179035	Shared	High	Peak Found	High	0.0001939	6.128e-09	4.34	44.52	Trypsin	<0.05
TRUE	High	[K].KVQVFINEK.[L]	KVQVFINEK	60	68		FALSE	Pah1_TEV	0.000854775	0.00313872	2	3	1	74	P32567; Pah1_Yeast_MT_W637A_with_TEV	P32567 [60-68]; Pah1_Yeast_MT_W637A_with_TEV [60-68]		1	1104.64	6.5588e+09	1.23901e+09	6.5588e+09	2.88441e+08	Shared	High	High	High	0.0001939	3.242e-08	2.86	27.52	Trypsin	<0.05
TRUE	High	[K].KVQVFINEKLSNMPMK.[L]	KVQVFINEKLSNMPMK	60	75	1xOxidation [M]	FALSE	Pah1_TEV	0.00108802	0.00313872	2	3	2	2	P32567; Pah1_Yeast_MT_W637A_with_TEV	P32567 [60-75]; Pah1_Yeast_MT_W637A_with_TEV [60-75]		2	1922.02	2.20203e+06	351727	2.20203e+06	81882.2	Shared	High	Peak Found	High	0.0001939	5.525e-08	3.26	35.42	Trypsin	<0.05
TRUE	High	[R].KLVEQR.[T]	KLVEQR	185	190		FALSE	Pah1_TEV	0.160105	0.00313872	2	3	1	30	P32567; Pah1_Yeast_MT_W637A_with_TEV	P32567 [185-190]; Pah1_Yeast_MT_W637A_with_TEV [185-190]		1	772.468	1.45676e+08	1.26131e+09	1.45676e+08	2.93634e+08	Shared	High	High	High	0.0001939	0.003969	1.81	21.99	Trypsin	>0.05, Not reliable
TRUE	High	[K].KVQVFINEKLSNMPMK.[L]	KVQVFINEKLSNMPMK	60	75	2xOxidation [M13; M15]	FALSE	Pah1_TEV	0.00793252	0.00313872	2	3	1	4	P32567; Pah1_Yeast_MT_W637A_with_TEV	P32567 [60-75]; Pah1_Yeast_MT_W637A_with_TEV [60-75]		2	1938.02	3.46131e+06	5.33938e+06	3.46131e+06	1.24301e+06	Shared	High	High	High	0.0001939	4.484e-06	3.05	31.5	Trypsin	<0.05
TRUE	High	[K].LDNNGDLLLDTEGYKPNK.[N]	LDNNGDLLLDTEGYKPNK	211	228		FALSE	Pah1_TEV	1.49237e-06	0.00313872	2	3	1	33	P32567; Pah1_Yeast_MT_W637A_with_TEV	P32567 [211-228]; Pah1_Yeast_MT_W637A_with_TEV [211-228]		0	2019	7.36505e+08	8.12666e+08	7.36505e+08	1.89189e+08	Shared	High	High	High	0.0001939	2.59e-14	5.21	36.73	Trypsin	<0.05
TRUE	High	[K].LDNNGDLLLDTEGYKPNKNMMHDTDIQLK.[Q]	LDNNGDLLLDTEGYKPNKNMMHDTDIQLK	211	239	1xOxidation [M]	FALSE	Pah1_TEV	2.97661e-05	0.00313872	2	3	2	9	P32567; Pah1_Yeast_MT_W637A_with_TEV	P32567 [211-239]; Pah1_Yeast_MT_W637A_with_TEV [211-239]		1	3361.6	9.24651e+06	1.05564e+07	9.24651e+06	2.45753e+06	Shared	High	High	High	0.0001939	1.939e-11	7.46	40.31	Trypsin	<0.05
TRUE	High	[K].LDNNGDLLLDTEGYKPNKNMMHDTDIQLK.[Q]	LDNNGDLLLDTEGYKPNKNMMHDTDIQLK	211	239	2xOxidation [M20; M21]	FALSE	Pah1_TEV	0.00249833	0.00313872	2	3	1	14	P32567; Pah1_Yeast_MT_W637A_with_TEV	P32567 [211-239]; Pah1_Yeast_MT_W637A_with_TEV [211-239]		1	3377.6	170776445	1.3584e+08	170776445	3.16236e+07	Shared	High	High	High	0.0001939	3.468e-07	5.56	38.72	Trypsin	<0.05
TRUE	High	[K].LFSEISR.[N]	LFSEISR	428	434		FALSE	Pah1_TEV	0.119125	0.00313872	2	3	1	145	P32567; Pah1_Yeast_MT_W637A_with_TEV	P32567 [428-434]; Pah1_Yeast_MT_W637A_with_TEV [428-434]		0	851.462	5.49113e+09	6.11788e+09	5.49113e+09	1.42424e+09	Shared	High	High	High	0.0001939	0.001976	1.7	29.07	Trypsin	>0.05, Not reliable
TRUE	High	[R].IFTINTEGEVHMELLELAGYR.[S]	IFTINTEGEVHMELLELAGYR	548	568		FALSE	Pah1_TEV	4.20822e-05	0.00313872	2	3	1	15	P32567; Pah1_Yeast_MT_W637A_with_TEV	P32567 [548-568]; Pah1_Yeast_MT_W637A_with_TEV [548-568]		0	2435.23	2.78807e+07	944698	2.78807e+07	219926	Shared	High	High	High	0.0001939	4.151e-11	5.6	57.86	Trypsin	<0.05
TRUE	High	[R].IFTINTEGEVHMELLELAGYR.[S]	IFTINTEGEVHMELLELAGYR	548	568	1xOxidation [M12]	FALSE	Pah1_TEV	0.000130347	0.00313872	2	3	1	100	P32567; Pah1_Yeast_MT_W637A_with_TEV	P32567 [548-568]; Pah1_Yeast_MT_W637A_with_TEV [548-568]		0	2451.22	1.30512e+09	2.70117e+09	1.30512e+09	6.28832e+08	Shared	High	High	High	0.0001939	5.08e-10	4.61	56.15	Trypsin	<0.05
TRUE	High	[K].INVSNDVHSLGNSDTESR.[R]	INVSNDVHSLGNSDTESR	802	819		FALSE	Pah1_TEV	1.01541e-05	0.00313872	2	3	1	45	P32567; Pah1_Yeast_MT_W637A_with_TEV	P32567 [802-819]; Pah1_Yeast_MT_W637A_with_TEV [802-819]		0	1943.91	1.30442e+09	6.52722e+08	1.30442e+09	1.51954e+08	Shared	High	High	High	0.0001939	1.795e-12	4.78	27.95	Trypsin	<0.05
TRUE	High	[K].INVSNDVHSLGNSDTESR.[R]	INVSNDVHSLGNSDTESR	802	819	1xPhospho [S13(100)]	FALSE	Pah1_TEV	0.000482548	0.00313872	2	3	2	12	P32567; Pah1_Yeast_MT_W637A_with_TEV	P32567 [802-819]; Pah1_Yeast_MT_W637A_with_TEV [802-819]	P32567 1xPhospho [S814(100)]; Pah1_Yeast_MT_W637A_with_TEV 1xPhospho [S814(100)]	0	2023.87	237579526	4.73519e+07	237579526	1.10235e+07	Shared	High	High	High	0.0001939	9.13e-09	6.27	28.46	Trypsin	<0.05
TRUE	High	[K].IACLNDIR.[S]	IACLNDIR	497	504	1xCarbamidomethyl [C3]	FALSE	Pah1_TEV	0.0220282	0.00313872	2	3	1	255	P32567; Pah1_Yeast_MT_W637A_with_TEV	P32567 [497-504]; Pah1_Yeast_MT_W637A_with_TEV [497-504]		0	974.509	4.94634e+09	5.61654e+09	4.94634e+09	1.30753e+09	Shared	High	High	High	0.0001939	4.329e-05	2.43	29.61	Trypsin	<0.05
TRUE	High	[R].TMAALRR.[E]	TMAALRR	479	485	1xOxidation [M2]	FALSE	Pah1_TEV	0.374797	0.00626355	2	3	1	12	P32567; Pah1_Yeast_MT_W637A_with_TEV	P32567 [479-485]; Pah1_Yeast_MT_W637A_with_TEV [479-485]		1	834.461	2.95198e+07	6.1776e+08	2.95198e+07	143814573	Shared	High	High	High	0.0003807	0.03442	1.41	22.22	Trypsin	>0.05, Not reliable
TRUE	High	[R].SAGQADSTR.[S]	SAGQADSTR	446	454		FALSE	Pah1_TEV	0.370137	0.00626355	2	3	1	2	P32567; Pah1_Yeast_MT_W637A_with_TEV	P32567 [446-454]; Pah1_Yeast_MT_W637A_with_TEV [446-454]		0	892.412	289051	488418	289051	113704	Shared	High	Peak Found	High	0.0003807	0.03329	1.15	20.33	Trypsin	>0.05, Not reliable
TRUE	High	[F].AGFGNRITDAL.[S]	AGFGNRITDAL	526	536		FALSE	Pah1_TEV	0.00406677	0.00503239	2	3	1	2	P32567; Pah1_Yeast_MT_W637A_with_TEV	P32567 [526-536]; Pah1_Yeast_MT_W637A_with_TEV [526-536]		1	1134.59	4405595	6.03636e+06	4405595	1.58414e+06	Shared	High	High	High	0.0005831	0.000129	2.5	38.84	Chymotrypsin	<0.05
TRUE	High	[L].RTNTSMVPGSPPNRTL.[D]	RTNTSMVPGSPPNRTL	593	608		FALSE	Pah1_TEV	9.37972e-05	0.00503239	2	3	1	14	P32567; Pah1_Yeast_MT_W637A_with_TEV	P32567 [593-608]; Pah1_Yeast_MT_W637A_with_TEV [593-608]		0	1727.89	4.75779e+08		4.75779e+08		Shared	High	High	High	0.0005831	6.673e-07	1.36	29.81	Chymotrypsin	<0.05
TRUE	High	[L].RTNTSMVPGSPPNRTL.[D]	RTNTSMVPGSPPNRTL	593	608	1xOxidation [M6]	FALSE	Pah1_TEV	4.2925e-06	0.00503239	2	3	1	33	P32567; Pah1_Yeast_MT_W637A_with_TEV	P32567 [593-608]; Pah1_Yeast_MT_W637A_with_TEV [593-608]		0	1743.88	1476811366	1.33262e+09	1476811366	349725236	Shared	High	High	High	0.0005831	8.964e-09	3.7	27	Chymotrypsin	<0.05
TRUE	High	[L].RTNTSMVPGSPPNRTL.[D]	RTNTSMVPGSPPNRTL	593	608	1xPhospho [S10(100)]	FALSE	Pah1_TEV	0.000301193	0.00503239	2	3	1	14	P32567; Pah1_Yeast_MT_W637A_with_TEV	P32567 [593-608]; Pah1_Yeast_MT_W637A_with_TEV [593-608]	P32567 1xPhospho [S602(100)]; Pah1_Yeast_MT_W637A_with_TEV 1xPhospho [S602(100)]	0	1807.85	215046832		215046832		Shared	High	High	High	0.0005831	3.403e-06	4.23	31.51	Chymotrypsin	<0.05
TRUE	High	[L].RTNTSMVPGSPPNRTL.[D]	RTNTSMVPGSPPNRTL	593	608	1xOxidation [M6]; 1xPhospho [S10(100)]	FALSE	Pah1_TEV	0.000548787	0.00503239	2	3	2	40	P32567; Pah1_Yeast_MT_W637A_with_TEV	P32567 [593-608]; Pah1_Yeast_MT_W637A_with_TEV [593-608]	P32567 1xPhospho [S602(100)]; Pah1_Yeast_MT_W637A_with_TEV 1xPhospho [S602(100)]	0	1823.85	1.2347e+09	1.87593e+09	1.2347e+09	4.92307e+08	Shared	High	High	High	0.0005831	7.874e-06	3.95	27.73	Chymotrypsin	<0.05
TRUE	High	[L].RTNTSMVPGSPPNRTL.[D]	RTNTSMVPGSPPNRTL	593	608	1xOxidation [M6]; 2xPhospho [S10(100); T/S]	FALSE	Pah1_TEV	0.00119802	0.00503239	2	3	2	3	P32567; Pah1_Yeast_MT_W637A_with_TEV	P32567 [593-608]; Pah1_Yeast_MT_W637A_with_TEV [593-608]	P32567 2xPhospho [S602(100); T/S]; Pah1_Yeast_MT_W637A_with_TEV 2xPhospho [S602(100); T/S]	0	1903.81					No Quan Values	High	High	High	0.0005831	2.338e-05	2.82		Chymotrypsin	<0.05
TRUE	High	[L].RTNTSMVPGSPPNRTLDNF.[D]	RTNTSMVPGSPPNRTLDNF	593	611	1xOxidation [M6]	FALSE	Pah1_TEV	0.000101656	0.00503239	2	3	1	1	P32567; Pah1_Yeast_MT_W637A_with_TEV	P32567 [593-611]; Pah1_Yeast_MT_W637A_with_TEV [593-611]		1	2120.02					No Quan Values	Not Found	High	High	0.0005831	7.445e-07	4.01		Chymotrypsin	<0.05
TRUE	High	[L].RTNTSMVPGSPPNRTLDNFDSEITSGRKTL.[F]	RTNTSMVPGSPPNRTLDNFDSEITSGRKTL	593	622	1xOxidation [M6]	FALSE	Pah1_TEV	4.63657e-06	0.00503239	2	3	1	3	P32567; Pah1_Yeast_MT_W637A_with_TEV	P32567 [593-622]; Pah1_Yeast_MT_W637A_with_TEV [593-622]		2	3307.63	20903674		20903674		Shared	High	Not Found	High	0.0005831	9.99e-09	6.28	39.43	Chymotrypsin	<0.05
TRUE	High	[L].RTNTSMVPGSPPNRTLDNFDSEITSGRKTL.[F]	RTNTSMVPGSPPNRTLDNFDSEITSGRKTL	593	622	1xOxidation [M6]; 1xPhospho [S10(99)]	FALSE	Pah1_TEV	0.000374514	0.00503239	2	3	1	1	P32567; Pah1_Yeast_MT_W637A_with_TEV	P32567 [593-622]; Pah1_Yeast_MT_W637A_with_TEV [593-622]	P32567 1xPhospho [S602(99)]; Pah1_Yeast_MT_W637A_with_TEV 1xPhospho [S602(99)]	2	3387.6					No Quan Values	Not Found	High	High	0.0005831	4.616e-06	5.12		Chymotrypsin	<0.05
TRUE	High	[Y].RTVGIPSSRIF.[T]	RTVGIPSSRIF	539	549		FALSE	Pah1_TEV	6.66319e-05	0.00503239	2	3	1	63	P32567; Pah1_Yeast_MT_W637A_with_TEV	P32567 [539-549]; Pah1_Yeast_MT_W637A_with_TEV [539-549]		0	1232.71	6.25761e+09	3.16635e+09	6.25761e+09	8.30958e+08	Shared	High	High	High	0.0005831	4.123e-07	3.06	36.7	Chymotrypsin	<0.05
TRUE	High	[W].RWDVPIVISDIDGTITKSDAL.[G]	RWDVPIVISDIDGTITKSDAL	389	409		FALSE	Pah1_TEV	7.33127e-08	0.00503239	2	3	1	25	P32567; Pah1_Yeast_MT_W637A_with_TEV	P32567 [389-409]; Pah1_Yeast_MT_W637A_with_TEV [389-409]		1	2314.23	3.76179e+07	1.59668e+08	3.76179e+07	4.19024e+07	Shared	High	High	High	0.0005831	3.051e-11	5.65	60.22	Chymotrypsin	<0.05
TRUE	High	[W].RWDVPIVISDIDGTITKSDALGHVL.[A]	RWDVPIVISDIDGTITKSDALGHVL	389	413		FALSE	Pah1_TEV	1.89752e-09	0.00503239	2	3	1	24	P32567; Pah1_Yeast_MT_W637A_with_TEV	P32567 [389-413]; Pah1_Yeast_MT_W637A_with_TEV [389-413]		2	2720.46	4.05367e+07	7.88798e+07	4.05367e+07	2.07007e+07	Shared	High	High	High	0.0005831	1.851e-13	6.04	57.48	Chymotrypsin	<0.05
TRUE	High	[L].RYLDDMDDEDSNY.[N]	RYLDDMDDEDSNY	752	764	1xOxidation [M6]	FALSE	Pah1_TEV	0.00137439	0.00503239	2	3	1	2	P32567; Pah1_Yeast_MT_W637A_with_TEV	P32567 [752-764]; Pah1_Yeast_MT_W637A_with_TEV [752-764]		2	1666.62		1.85524e+07		4868770	Shared	Not Found	High	High	0.0005831	2.83e-05	3.89	26.95	Chymotrypsin	<0.05
TRUE	High	[F].SEISRNGY.[N]	SEISRNGY	430	437		FALSE	Pah1_TEV	0.00268527	0.00503239	2	3	1	26	P32567; Pah1_Yeast_MT_W637A_with_TEV	P32567 [430-437]; Pah1_Yeast_MT_W637A_with_TEV [430-437]		0	925.437	1537575089	5.39252e+09	1537575089	1.41518e+09	Shared	High	High	High	0.0005831	7.24e-05	1.96	24.73	Chymotrypsin	<0.05
TRUE	High	[F].SEISRNGYNILY.[L]	SEISRNGYNILY	430	441		FALSE	Pah1_TEV	0.0733674	0.00503239	2	3	1	1	P32567; Pah1_Yeast_MT_W637A_with_TEV	P32567 [430-441]; Pah1_Yeast_MT_W637A_with_TEV [430-441]		2	1428.71	4.69294e+06		4.69294e+06		Shared	High	Not Found	High	0.0005831	0.007587	2.49	38.23	Chymotrypsin	>0.05, Not reliable
TRUE	High	[L].SGAIDVIVVEHPDGRL.[S]	SGAIDVIVVEHPDGRL	24	39		FALSE	Pah1_TEV	6.83669e-07	0.00503239	2	3	1	44	P32567; Pah1_Yeast_MT_W637A_with_TEV	P32567 [24-39]; Pah1_Yeast_MT_W637A_with_TEV [24-39]		0	1676.9	1230470208	9.82948e+08	1230470208	2.57959e+08	Shared	High	High	High	0.0005831	6.909e-10	4.84	41.27	Chymotrypsin	<0.05
TRUE	High	[L].RSIEQNGSKLPNGPVILSPDRTMAAL.[R]	RSIEQNGSKLPNGPVILSPDRTMAAL	458	483	1xOxidation [M23]	FALSE	Pah1_TEV	2.0032e-08	0.00503239	2	3	1	11	P32567; Pah1_Yeast_MT_W637A_with_TEV	P32567 [458-483]; Pah1_Yeast_MT_W637A_with_TEV [458-483]		2	2780.47	1.39038e+08	1.47501e+08	1.39038e+08	3.87093e+07	Shared	High	High	High	0.0005831	4.982e-12	6.79	40.7	Chymotrypsin	<0.05
TRUE	High	[L].RSIEQNGSKLPNGPVILSPDRTMAAL.[R]	RSIEQNGSKLPNGPVILSPDRTMAAL	458	483		FALSE	Pah1_TEV	0.0782068	0.00503239	2	3	1	1	P32567; Pah1_Yeast_MT_W637A_with_TEV	P32567 [458-483]; Pah1_Yeast_MT_W637A_with_TEV [458-483]		2	2764.48	1.0691e+06		1.0691e+06		Shared	High	Not Found	High	0.0005831	0.008352	3.61	45.21	Chymotrypsin	>0.05, Not reliable
TRUE	High	[L].RSIEQNGSKLPNGPVIL.[S]	RSIEQNGSKLPNGPVIL	458	474		FALSE	Pah1_TEV	3.44238e-05	0.00503239	2	3	1	14	P32567; Pah1_Yeast_MT_W637A_with_TEV	P32567 [458-474]; Pah1_Yeast_MT_W637A_with_TEV [458-474]		1	1822.02	6.96679e+08	9.45056e+08	6.96679e+08	2.48015e+08	Shared	High	High	High	0.0005831	1.639e-07	3.8	39.4	Chymotrypsin	<0.05
TRUE	High	[L].RREVILKKPEVF.[K]	RREVILKKPEVF	484	495		FALSE	Pah1_TEV	0.00409408	0.00503239	2	3	1	50	P32567; Pah1_Yeast_MT_W637A_with_TEV	P32567 [484-495]; Pah1_Yeast_MT_W637A_with_TEV [484-495]		1	1513.92	1.57365e+09	3.4449e+08	1.57365e+09	9.04058e+07	Shared	High	High	High	0.0005831	0.0001301	1.45	29.47	Chymotrypsin	<0.05
TRUE	High	[-].MQYVGRAL.[G]	MQYVGRAL	1	8	1xOxidation [M1]	FALSE	Pah1_TEV	0.0471995	0.00503239	2	3	1	1	P32567; Pah1_Yeast_MT_W637A_with_TEV	P32567 [1-8]; Pah1_Yeast_MT_W637A_with_TEV [1-8]		1	953.487					No Quan Values	High	Not Found	High	0.0005831	0.004019	1.88		Chymotrypsin	<0.05
TRUE	High	[-].MQYVGRALGSVSKTW.[S]	MQYVGRALGSVSKTW	1	15	1xAcetyl [N-Term]	FALSE	Pah1_TEV	0.000397805	0.00503239	2	3	1	1	P32567; Pah1_Yeast_MT_W637A_with_TEV	P32567 [1-15]; Pah1_Yeast_MT_W637A_with_TEV [1-15]	P32567 1xAcetyl [N-Term]; Pah1_Yeast_MT_W637A_with_TEV 1xAcetyl [N-Term]	2	1724.88	1086749		1086749		Shared	High	Not Found	High	0.0005831	5.013e-06	2.87	59.15	Chymotrypsin	<0.05
TRUE	High	[L].NDIRSL.[YL]	NDIRSL	501	506		FALSE	Pah1_TEV	0.0787067	0.00503239	2	5	1	4	P32567; Pah1_Yeast_MT_W637A_with_TEV	P32567 [501-506]; Pah1_Yeast_MT_W637A_with_TEV [501-506]		0	717.389	97148762	1.71628e+08	97148762	45040900	Shared	High	High	High	0.0005831	0.008411	1.71	26.55	Chymotrypsin	>0.05, Not reliable
TRUE	High	[L].NDIRSLY.[F]	NDIRSLY	501	507		FALSE	Pah1_TEV	0.0281675	0.00503239	2	3	1	22	P32567; Pah1_Yeast_MT_W637A_with_TEV	P32567 [501-507]; Pah1_Yeast_MT_W637A_with_TEV [501-507]		1	880.452	6.6094e+08	1.29028e+09	6.6094e+08	3.38613e+08	Shared	High	High	High	0.0005831	0.001938	2.09	29.73	Chymotrypsin	<0.05
TRUE	High	[L].NKKLTEIHIPSKL.[D]	NKKLTEIHIPSKL	199	211		FALSE	Pah1_TEV	5.55672e-06	0.00503239	2	3	1	56	P32567; Pah1_Yeast_MT_W637A_with_TEV	P32567 [199-211]; Pah1_Yeast_MT_W637A_with_TEV [199-211]		1	1520.92	2.40566e+09	8.61075e+08	2.40566e+09	2.25975e+08	Shared	High	High	High	0.0005831	1.289e-08	5.13	33.62	Chymotrypsin	<0.05
TRUE	High	[L].NKKLTEIHIPSKL.[D]	NKKLTEIHIPSKL	199	211	1xPhospho [T5(100)]	FALSE	Pah1_TEV	0.00249459	0.00503239	2	3	1	7	P32567; Pah1_Yeast_MT_W637A_with_TEV	P32567 [199-211]; Pah1_Yeast_MT_W637A_with_TEV [199-211]	P32567 1xPhospho [T203(100)]; Pah1_Yeast_MT_W637A_with_TEV 1xPhospho [T203(100)]	1	1600.88	24175831	6.42363e+07	24175831	16857769	Shared	High	High	High	0.0005831	6.515e-05	5.28	36.05	Chymotrypsin	<0.05
TRUE	High	[Y].NRTKSRRASSAAATSIDKEF.[K]	NRTKSRRASSAAATSIDKEF	765	784	1xPhospho [T/S]	FALSE	Pah1_TEV	0.000979865	0.00503239	2	3	1	2	P32567; Pah1_Yeast_MT_W637A_with_TEV	P32567 [765-784]; Pah1_Yeast_MT_W637A_with_TEV [765-784]		0	2276.11	9888973		9888973		Shared	High	Not Found	High	0.0005831	1.762e-05	6.28	27.11	Chymotrypsin	<0.05
TRUE	High	[L].SGAIDVIVVEHPDGRLSCSPF.[H]	SGAIDVIVVEHPDGRLSCSPF	24	44	1xCarbamidomethyl [C18]	FALSE	Pah1_TEV	7.58122e-08	0.00503239	2	3	1	92	P32567; Pah1_Yeast_MT_W637A_with_TEV	P32567 [24-44]; Pah1_Yeast_MT_W637A_with_TEV [24-44]		1	2255.11	2.46247e+09	2.67124e+09	2.46247e+09	7.01023e+08	Shared	High	High	High	0.0005831	3.201e-11	5.18	46.59	Chymotrypsin	<0.05
TRUE	High	[Y].NRTKSRRASSAAATSIDKEF.[K]	NRTKSRRASSAAATSIDKEF	765	784	2xPhospho [T/S]	FALSE	Pah1_TEV	0.000246318	0.00503239	2	3	2	7	P32567; Pah1_Yeast_MT_W637A_with_TEV	P32567 [765-784]; Pah1_Yeast_MT_W637A_with_TEV [765-784]		0	2356.08	7.25788e+07	2.84164e+06	7.25788e+07	745741	Shared	High	Peak Found	High	0.0005831	2.57e-06	7.22	28.5	Chymotrypsin	<0.05
TRUE	High	[Y].NRTKSRRASSAAATSIDKEFKKL.[S]	NRTKSRRASSAAATSIDKEFKKL	765	787	3xPhospho [S10(97.3); T/S]	FALSE	Pah1_TEV	0.00138827	0.00503239	2	3	1	2	P32567; Pah1_Yeast_MT_W637A_with_TEV	P32567 [765-787]; Pah1_Yeast_MT_W637A_with_TEV [765-787]	P32567 3xPhospho [S774(97.3); T/S]; Pah1_Yeast_MT_W637A_with_TEV 3xPhospho [S774(97.3); T/S]	1	2805.32	15259324		15259324		Shared	High	Not Found	High	0.0005831	2.873e-05	6.24	32.51	Chymotrypsin	<0.05
TRUE	High	[L].NSLSSSPSGSDTEDETSF.[S]	NSLSSSPSGSDTEDETSF	304	321		FALSE	Pah1_TEV	0.00129832	0.00503239	2	3	1	5	P32567; Pah1_Yeast_MT_W637A_with_TEV	P32567 [304-321]; Pah1_Yeast_MT_W637A_with_TEV [304-321]		1	1846.75	30579136	4.89232e+06	30579136	1.28391e+06	Shared	High	High	High	0.0005831	2.622e-05	2.46	30.38	Chymotrypsin	<0.05
TRUE	High	[L].NSLSSSPSGSDTEDETSFSKEQSSKSEKTSKKGTAGSGETEKRY.[I]	NSLSSSPSGSDTEDETSFSKEQSSKSEKTSKKGTAGSGETEKRY	304	347		FALSE	Pah1_TEV	0.0150363	0.00503239	2	3	1	4	P32567; Pah1_Yeast_MT_W637A_with_TEV	P32567 [304-347]; Pah1_Yeast_MT_W637A_with_TEV [304-347]		2	4646.15	2.52447e+07		2.52447e+07		Shared	High	Not Found	High	0.0005831	0.0008054	4.41	25.22	Chymotrypsin	<0.05
TRUE	High	[F].QILKPSQKKVQVF.[I]	QILKPSQKKVQVF	52	64		FALSE	Pah1_TEV	0.00158731	0.00503239	2	3	1	54	P32567; Pah1_Yeast_MT_W637A_with_TEV	P32567 [52-64]; Pah1_Yeast_MT_W637A_with_TEV [52-64]		1	1542.94	4.16898e+09	1.10961e+09	4.16898e+09	2.91198e+08	Shared	High	High	High	0.0005831	3.459e-05	2.79	30.04	Chymotrypsin	<0.05
TRUE	High	[F].QQKLNKKLTEIHIPSKL.[D]	QQKLNKKLTEIHIPSKL	195	211		FALSE	Pah1_TEV	0.0368624	0.00503239	2	3	1	3	P32567; Pah1_Yeast_MT_W637A_with_TEV	P32567 [195-211]; Pah1_Yeast_MT_W637A_with_TEV [195-211]		2	2018.21	39559282		39559282		Shared	High	Not Found	High	0.0005831	0.002835	2.43	35.44	Chymotrypsin	<0.05
TRUE	High	[F].RGNQEEKF.[T]	RGNQEEKF	624	631		FALSE	Pah1_TEV	0.0321763	0.00503239	2	3	1	17	P32567; Pah1_Yeast_MT_W637A_with_TEV	P32567 [624-631]; Pah1_Yeast_MT_W637A_with_TEV [624-631]		0	1007.49	3.21231e+08	1.27266e+09	3.21231e+08	333989103	Shared	High	High	High	0.0005831	0.002336	2.26	23.8	Chymotrypsin	<0.05
TRUE	High	[F].RGNQEEKFTDVNF.[WA]	RGNQEEKFTDVNF	624	636		FALSE	Pah1_TEV	0.00206806	0.00503239	2	3	1	25	P32567; Pah1_Yeast_MT_W637A_with_TEV	P32567 [624-636]; Pah1_Yeast_MT_W637A_with_TEV [624-636]		1	1583.74	2.39492e+08	4.1082e+08	2.39492e+08	1.07813e+08	Shared	High	High	High	0.0005831	5.027e-05	4.73	33.43	Chymotrypsin	<0.05
TRUE	High	[Y].NRTKSRRASSAAATSIDKEF.[K]	NRTKSRRASSAAATSIDKEF	765	784	3xPhospho [S9(100); S10(100); T/S]	FALSE	Pah1_TEV	0.00274894	0.00503239	2	3	1	4	P32567; Pah1_Yeast_MT_W637A_with_TEV	P32567 [765-784]; Pah1_Yeast_MT_W637A_with_TEV [765-784]	P32567 3xPhospho [S773(100); S774(100); T/S]; Pah1_Yeast_MT_W637A_with_TEV 3xPhospho [S773(100); S774(100); T/S]	0	2436.05	1.94457e+07		1.94457e+07		Shared	High	Not Found	High	0.0005831	7.459e-05	6.22	28.99	Chymotrypsin	<0.05
TRUE	High	[L].SGAIDVIVVEHPDGRLSCSPFHVRF.[G]	SGAIDVIVVEHPDGRLSCSPFHVRF	24	48	1xCarbamidomethyl [C18]	FALSE	Pah1_TEV	0.0510585	0.00503239	2	3	1	1	P32567; Pah1_Yeast_MT_W637A_with_TEV	P32567 [24-48]; Pah1_Yeast_MT_W637A_with_TEV [24-48]		2	2794.41					No Quan Values	High	Not Found	High	0.0005831	0.004506	1.1		Chymotrypsin	>0.05, Not reliable
TRUE	High	[F].SKEQSSKSEKTSKKGTAGSGETEKRY.[I]	SKEQSSKSEKTSKKGTAGSGETEKRY	322	347		FALSE	Pah1_TEV	8.80588e-10	0.00503239	2	3	1	73	P32567; Pah1_Yeast_MT_W637A_with_TEV	P32567 [322-347]; Pah1_Yeast_MT_W637A_with_TEV [322-347]		0	2818.42	233216047	9.91197e+07	233216047	2.60123e+07	Shared	High	High	High	0.0005831	6.349e-14	4.46	21.86	Chymotrypsin	<0.05
TRUE	High	[F].SKEQSSKSEKTSKKGTAGSGETEKRY.[I]	SKEQSSKSEKTSKKGTAGSGETEKRY	322	347	1xPhospho [S5(95.8)]	FALSE	Pah1_TEV	0.0890647	0.00503239	2	3	2	2	P32567; Pah1_Yeast_MT_W637A_with_TEV	P32567 [322-347]; Pah1_Yeast_MT_W637A_with_TEV [322-347]	P32567 1xPhospho [S326(95.8)]; Pah1_Yeast_MT_W637A_with_TEV 1xPhospho [S326(95.8)]	0	2898.38	4.20652e+06	1.86043e+06	4.20652e+06	488240	Shared	High	Peak Found	High	0.0005831	0.01009	3.45	22.29	Chymotrypsin	>0.05, Not reliable
TRUE	High	[W].THLGVAKLF.[S]	THLGVAKLF	421	429		FALSE	Pah1_TEV	0.00283303	0.00503239	2	3	1	40	P32567; Pah1_Yeast_MT_W637A_with_TEV	P32567 [421-429]; Pah1_Yeast_MT_W637A_with_TEV [421-429]		2	985.583	1.14221e+09	6.01153e+08	1.14221e+09	1.57763e+08	Shared	High	High	High	0.0005831	7.796e-05	3.03	38.75	Chymotrypsin	<0.05
TRUE	High	[F].TINTEGEVHMEL.[L]	TINTEGEVHMEL	550	561	1xOxidation [M10]	FALSE	Pah1_TEV	0.00651833	0.00503239	2	3	1	1	P32567; Pah1_Yeast_MT_W637A_with_TEV	P32567 [550-561]; Pah1_Yeast_MT_W637A_with_TEV [550-561]		0	1388.64	3.86706e+06	1.32322e+07	3.86706e+06	3.47257e+06	Shared	Peak Found	High	High	0.0005831	0.0002502	2.36	29.72	Chymotrypsin	<0.05
TRUE	High	[F].TINTEGEVHMELL.[E]	TINTEGEVHMELL	550	562		FALSE	Pah1_TEV	0.0322833	0.00503239	2	3	1	2	P32567; Pah1_Yeast_MT_W637A_with_TEV	P32567 [550-562]; Pah1_Yeast_MT_W637A_with_TEV [550-562]		1	1485.73	16091903		16091903		Shared	High	Not Found	High	0.0005831	0.002353	2.45	44.22	Chymotrypsin	<0.05
TRUE	High	[F].TINTEGEVHMELL.[E]	TINTEGEVHMELL	550	562	1xOxidation [M10]	FALSE	Pah1_TEV	0.000169214	0.00503239	2	3	1	4	P32567; Pah1_Yeast_MT_W637A_with_TEV	P32567 [550-562]; Pah1_Yeast_MT_W637A_with_TEV [550-562]		1	1501.72	59231260	2.16804e+08	59231260	56896612	Shared	High	High	High	0.0005831	1.515e-06	3.42	35.87	Chymotrypsin	<0.05
TRUE	High	[F].TINTEGEVHMELLEL.[A]	TINTEGEVHMELLEL	550	564		FALSE	Pah1_TEV	0.0149861	0.00503239	2	3	1	2	P32567; Pah1_Yeast_MT_W637A_with_TEV	P32567 [550-564]; Pah1_Yeast_MT_W637A_with_TEV [550-564]		2	1727.85	24690600		24690600		Shared	High	Not Found	High	0.0005831	0.0008027	2.84	52.5	Chymotrypsin	<0.05
TRUE	High	[F].TINTEGEVHMELLEL.[A]	TINTEGEVHMELLEL	550	564	1xOxidation [M10]	FALSE	Pah1_TEV	0.000241414	0.00503239	2	3	1	7	P32567; Pah1_Yeast_MT_W637A_with_TEV	P32567 [550-564]; Pah1_Yeast_MT_W637A_with_TEV [550-564]		2	1743.85	55574303	8.09698e+07	55574303	2.12492e+07	Shared	High	High	High	0.0005831	2.491e-06	3.63	46.29	Chymotrypsin	<0.05
TRUE	High	[L].TNDQLKCL.[N]	TNDQLKCL	354	361	1xCarbamidomethyl [C7]	FALSE	Pah1_TEV	0.00273975	0.00503239	2	3	1	27	P32567; Pah1_Yeast_MT_W637A_with_TEV	P32567 [354-361]; Pah1_Yeast_MT_W637A_with_TEV [354-361]		1	991.488	1.34477e+09	1.42292e+09	1.34477e+09	3.73422e+08	Shared	High	High	High	0.0005831	7.427e-05	3.08	28.01	Chymotrypsin	<0.05
TRUE	High	[W].THLGVAKL.[F]	THLGVAKL	421	428		FALSE	Pah1_TEV	0.00713441	0.00503239	2	3	1	8	P32567; Pah1_Yeast_MT_W637A_with_TEV	P32567 [421-428]; Pah1_Yeast_MT_W637A_with_TEV [421-428]		1	838.515	1.36162e+08	9.18176e+07	1.36162e+08	2.4096e+07	Shared	High	High	High	0.0005831	0.0002836	2.83	28.73	Chymotrypsin	<0.05
TRUE	High	[L].TYGENDLKF.[S]	TYGENDLKF	364	372		FALSE	Pah1_TEV	0.0197093	0.00503239	2	3	1	9	P32567; Pah1_Yeast_MT_W637A_with_TEV	P32567 [364-372]; Pah1_Yeast_MT_W637A_with_TEV [364-372]		2	1086.51	41258896	2.77863e+08	41258896	72920576	Shared	High	High	High	0.0005831	0.001179	1.78	34.41	Chymotrypsin	<0.05
TRUE	High	[L].VEQRTKNFQQKL.[N]	VEQRTKNFQQKL	187	198		FALSE	Pah1_TEV	0.00149945	0.00503239	2	3	1	3	P32567; Pah1_Yeast_MT_W637A_with_TEV	P32567 [187-198]; Pah1_Yeast_MT_W637A_with_TEV [187-198]		1	1518.84	12416581	3.20524e+06	12416581	841164	Shared	High	High	High	0.0005831	3.194e-05	3.7	25.47	Chymotrypsin	<0.05
TRUE	High	[F].VFEMGDQVTDVPDEL.[L]	VFEMGDQVTDVPDEL	85	99	1xOxidation [M4]	FALSE	Pah1_TEV	0.00374035	0.00503239	2	3	1	1	P32567; Pah1_Yeast_MT_W637A_with_TEV	P32567 [85-99]; Pah1_Yeast_MT_W637A_with_TEV [85-99]		1	1709.76		6.37429e+06		1.67283e+06	Shared	Not Found	High	High	0.0005831	0.0001149	1.9	42.19	Chymotrypsin	<0.05
TRUE	High	[F].VFEMGDQVTDVPDELL.[V]	VFEMGDQVTDVPDELL	85	100	1xOxidation [M4]	FALSE	Pah1_TEV	0.028736	0.00503239	2	3	1	1	P32567; Pah1_Yeast_MT_W637A_with_TEV	P32567 [85-100]; Pah1_Yeast_MT_W637A_with_TEV [85-100]		2	1822.84					No Quan Values	Not Found	High	High	0.0005831	0.001999	2.17		Chymotrypsin	<0.05
TRUE	High	[Y].VGRALGSVSKTW.[S]	VGRALGSVSKTW	4	15		FALSE	Pah1_TEV	0.00264955	0.00503239	2	3	1	31	P32567; Pah1_Yeast_MT_W637A_with_TEV	P32567 [4-15]; Pah1_Yeast_MT_W637A_with_TEV [4-15]		1	1260.71	1593623348	3.69786e+08	1593623348	97044413	Shared	High	High	High	0.0005831	7.082e-05	3.39	30.3	Chymotrypsin	<0.05
TRUE	High	[Y].VGRALGSVSKTWSSINPATL.[S]	VGRALGSVSKTWSSINPATL	4	23		FALSE	Pah1_TEV	0.0419303	0.00503239	2	3	1	1	P32567; Pah1_Yeast_MT_W637A_with_TEV	P32567 [4-23]; Pah1_Yeast_MT_W637A_with_TEV [4-23]		2	2044.12					No Quan Values	High	Not Found	High	0.0005831	0.003403	2.67		Chymotrypsin	<0.05
TRUE	High	[F].VWRWDVPIVISDIDGTITKSDAL.[G]	VWRWDVPIVISDIDGTITKSDAL	387	409		FALSE	Pah1_TEV	0.00846121	0.00503239	2	3	1	1	P32567; Pah1_Yeast_MT_W637A_with_TEV	P32567 [387-409]; Pah1_Yeast_MT_W637A_with_TEV [387-409]		2	2599.38					No Quan Values	Not Found	High	High	0.0005831	0.00036	2.6		Chymotrypsin	<0.05
TRUE	High	[L].YFEDSDNEVDTEEKSTPF.[F]	YFEDSDNEVDTEEKSTPF	507	524		FALSE	Pah1_TEV	1.69499e-07	0.00503239	2	3	1	10	P32567; Pah1_Yeast_MT_W637A_with_TEV	P32567 [507-524]; Pah1_Yeast_MT_W637A_with_TEV [507-524]		2	2151.89	204092870	2.41562e+08	204092870	63393900	Shared	High	High	High	0.0005831	9.819e-11	5.44	36.55	Chymotrypsin	<0.05
TRUE	High	[L].VEQRTKNF.[Q]	VEQRTKNF	187	194		FALSE	Pah1_TEV	0.0202431	0.00503239	2	3	1	10	P32567; Pah1_Yeast_MT_W637A_with_TEV	P32567 [187-194]; Pah1_Yeast_MT_W637A_with_TEV [187-194]		0	1021.54	8.6354e+07	3.05702e+08	8.6354e+07	80226604	Shared	High	High	High	0.0005831	0.00122	2.14	23.57	Chymotrypsin	<0.05
TRUE	High	[L].YFEDSDNEVDTEEKSTPF.[F]	YFEDSDNEVDTEEKSTPF	507	524	1xPhospho [S5(100)]	FALSE	Pah1_TEV	0.00133358	0.00503239	2	3	1	4	P32567; Pah1_Yeast_MT_W637A_with_TEV	P32567 [507-524]; Pah1_Yeast_MT_W637A_with_TEV [507-524]	P32567 1xPhospho [S511(100)]; Pah1_Yeast_MT_W637A_with_TEV 1xPhospho [S511(100)]	2	2231.85	10424059	2.65797e+07	10424059	6975418	Shared	High	High	High	0.0005831	2.722e-05	4.75	38.66	Chymotrypsin	<0.05
TRUE	High	[L].TEIHIPSKL.[D]	TEIHIPSKL	203	211		FALSE	Pah1_TEV	0.0195128	0.00503239	2	3	1	6	P32567; Pah1_Yeast_MT_W637A_with_TEV	P32567 [203-211]; Pah1_Yeast_MT_W637A_with_TEV [203-211]		0	1037.6	22318516	1.02304e+08	22318516	26848124	Shared	High	High	High	0.0005831	0.001161	2.97	35.64	Chymotrypsin	<0.05
TRUE	High	[F].TDVNFARDPL.[V]	TDVNFARDPL	632-mu	641-mu		FALSE	Pah1_TEV	0.00015048	0.00503239	1	1	1	1	Pah1_Yeast_MT_W637A_with_TEV	Pah1_Yeast_MT_W637A_with_TEV [632-641]		1	1147.57		1.37661e+07		3.61269e+06		Not Found	High	High	0.0005831	1.29e-06	3.47	36.96	Chymotrypsin	<0.05
TRUE	High	[L].SNMPMKLSDSGEAY.[F]	SNMPMKLSDSGEAY	70	83	1xOxidation [M]	FALSE	Pah1_TEV	0.132008	0.00503239	2	3	2	2	P32567; Pah1_Yeast_MT_W637A_with_TEV	P32567 [70-83]; Pah1_Yeast_MT_W637A_with_TEV [70-83]		1	1545.66	8948458		8948458		Shared	High	Not Found	High	0.0005831	0.0182	2.16	28.62	Chymotrypsin	>0.05, Not reliable
TRUE	High	[L].SNMPMKLSDSGEAY.[F]	SNMPMKLSDSGEAY	70	83	2xOxidation [M3; M5]	FALSE	Pah1_TEV	0.000432574	0.00503239	2	3	1	3	P32567; Pah1_Yeast_MT_W637A_with_TEV	P32567 [70-83]; Pah1_Yeast_MT_W637A_with_TEV [70-83]		1	1561.65	41461532	5.9443e+07	41461532	15599860	Shared	High	High	High	0.0005831	5.634e-06	3.37	26.13	Chymotrypsin	<0.05
TRUE	High	[L].SNMPMKLSDSGEAYF.[V]	SNMPMKLSDSGEAYF	70	84	2xOxidation [M3; M5]	FALSE	Pah1_TEV	0.00225618	0.00503239	2	3	1	7	P32567; Pah1_Yeast_MT_W637A_with_TEV	P32567 [70-84]; Pah1_Yeast_MT_W637A_with_TEV [70-84]		2	1708.72	87142344	7.30487e+07	87142344	1.91705e+07	Shared	High	High	High	0.0005831	5.667e-05	3.44	33.07	Chymotrypsin	<0.05
TRUE	High	[L].SPDRTMAAL.[R]	SPDRTMAAL	475	483		FALSE	Pah1_TEV	0.0649327	0.00503239	2	3	1	4	P32567; Pah1_Yeast_MT_W637A_with_TEV	P32567 [475-483]; Pah1_Yeast_MT_W637A_with_TEV [475-483]		0	961.477	7.26641e+07		7.26641e+07		Shared	High	Not Found	High	0.0005831	0.006359	2.19	29.16	Chymotrypsin	>0.05, Not reliable
TRUE	High	[L].SPDRTMAAL.[R]	SPDRTMAAL	475	483	1xOxidation [M6]	FALSE	Pah1_TEV	0.0570429	0.00503239	2	3	1	14	P32567; Pah1_Yeast_MT_W637A_with_TEV	P32567 [475-483]; Pah1_Yeast_MT_W637A_with_TEV [475-483]		0	977.472	642628514	1.13228e+09	642628514	2.97148e+08	Shared	High	High	High	0.0005831	0.005273	2.3	25.62	Chymotrypsin	>0.05, Not reliable
TRUE	High	[L].SPTESSTTTPPDSVEERKLVEQRTKNF.[Q]	SPTESSTTTPPDSVEERKLVEQRTKNF	168	194		FALSE	Pah1_TEV	8.30871e-06	0.00503239	2	3	1	4	P32567; Pah1_Yeast_MT_W637A_with_TEV	P32567 [168-194]; Pah1_Yeast_MT_W637A_with_TEV [168-194]		1	3063.52	20875232	4.02669e+06	20875232	1056739	Shared	High	Peak Found	High	0.0005831	2.253e-08	5.06	31.64	Chymotrypsin	<0.05
TRUE	High	[W].SSINPATL.[S]	SSINPATL	16	23		FALSE	Pah1_TEV	0.0229822	0.00503239	2	3	1	34	P32567; Pah1_Yeast_MT_W637A_with_TEV	P32567 [16-23]; Pah1_Yeast_MT_W637A_with_TEV [16-23]		0	802.431	1.93112e+09	1.83544e+09	1.93112e+09	4.81681e+08	Shared	High	High	High	0.0005831	0.001459	2.2	32.48	Chymotrypsin	<0.05
TRUE	High	[F].TDVNFARDPLVDIDNL.[S]	TDVNFARDPLVDIDNL	632-mu	647-mu		FALSE	Pah1_TEV	7.09747e-06	0.00503239	1	1	1	6	Pah1_Yeast_MT_W637A_with_TEV	Pah1_Yeast_MT_W637A_with_TEV [632-647]		2	1816.91		1.78887e+07		4.69459e+06		Not Found	High	High	0.0005831	1.812e-08	3.88	53.01	Chymotrypsin	<0.05
TRUE	High	[W].SSINPATLSGAIDVIVVEHPDGRL.[S]	SSINPATLSGAIDVIVVEHPDGRL	16	39		FALSE	Pah1_TEV	2.45149e-10	0.00503239	2	3	1	14	P32567; Pah1_Yeast_MT_W637A_with_TEV	P32567 [16-39]; Pah1_Yeast_MT_W637A_with_TEV [16-39]		1	2460.31	2.15422e+07	4.00452e+07	2.15422e+07	1.05092e+07	Shared	High	High	High	0.00058309	1.06416e-14	6.69	58.14	Chymotrypsin	<0.05
TRUE	High	[F].SVDHGKAIVTSKL.[F]	SVDHGKAIVTSKL	373	385		FALSE	Pah1_TEV	0.000253863	0.00503239	2	3	1	7	P32567; Pah1_Yeast_MT_W637A_with_TEV	P32567 [373-385]; Pah1_Yeast_MT_W637A_with_TEV [373-385]		0	1354.77	261990024	1.77837e+08	261990024	4.66705e+07	Shared	High	High	High	0.0005831	2.672e-06	3.14	27.01	Chymotrypsin	<0.05
TRUE	High	[F].SVDHGKAIVTSKLF.[V]	SVDHGKAIVTSKLF	373	386		FALSE	Pah1_TEV	1.50313e-06	0.00503239	2	3	1	107	P32567; Pah1_Yeast_MT_W637A_with_TEV	P32567 [373-386]; Pah1_Yeast_MT_W637A_with_TEV [373-386]		1	1501.84	5.10351e+09	2.94325e+09	5.10351e+09	7.72407e+08	Shared	High	High	High	0.0005831	2.068e-09	4.7	33.67	Chymotrypsin	<0.05
TRUE	High	[F].SVDHGKAIVTSKLFVW.[R]	SVDHGKAIVTSKLFVW	373	388		FALSE	Pah1_TEV	0.000212539	0.00503239	2	3	1	3	P32567; Pah1_Yeast_MT_W637A_with_TEV	P32567 [373-388]; Pah1_Yeast_MT_W637A_with_TEV [373-388]		2	1786.99	2.16155e+06	1.80578e+06	2.16155e+06	473897	Shared	High	High	High	0.0005831	2.087e-06	4.38	46.49	Chymotrypsin	<0.05
TRUE	High	[L].SVSKAGAPTRIVSKINVSNDVHSL.[G]	SVSKAGAPTRIVSKINVSNDVHSL	788	811		FALSE	Pah1_TEV	0.000539668	0.00503239	2	3	1	8	P32567; Pah1_Yeast_MT_W637A_with_TEV	P32567 [788-811]; Pah1_Yeast_MT_W637A_with_TEV [788-811]		0	2479.36	136623411	3.51489e+06	136623411	922426	Shared	High	Peak Found	High	0.0005831	7.667e-06	4.01	37.01	Chymotrypsin	<0.05
TRUE	High	[L].SYRTVGIPSSRIF.[T]	SYRTVGIPSSRIF	537	549		FALSE	Pah1_TEV	0.000938103	0.00503239	2	3	1	5	P32567; Pah1_Yeast_MT_W637A_with_TEV	P32567 [537-549]; Pah1_Yeast_MT_W637A_with_TEV [537-549]		1	1482.81	130159610	4.2544e+07	130159610	1.1165e+07	Shared	High	Peak Found	High	0.0005831	1.658e-05	2.54	39.81	Chymotrypsin	<0.05
TRUE	High	[L].TARSAGQADSTRSY.[L]	TARSAGQADSTRSY	443	456		FALSE	Pah1_TEV	3.60579e-06	0.00503239	2	3	1	28	P32567; Pah1_Yeast_MT_W637A_with_TEV	P32567 [443-456]; Pah1_Yeast_MT_W637A_with_TEV [443-456]		0	1470.69	7.59749e+08	1.2494e+09	7.59749e+08	3.27884e+08	Shared	High	High	High	0.0005831	7.025e-09	5.44	23.31	Chymotrypsin	<0.05
TRUE	High	[L].TARSAGQADSTRSYL.[R]	TARSAGQADSTRSYL	443	457		FALSE	Pah1_TEV	1.29336e-05	0.00503239	2	3	1	19	P32567; Pah1_Yeast_MT_W637A_with_TEV	P32567 [443-457]; Pah1_Yeast_MT_W637A_with_TEV [443-457]		1	1583.78	9.3837e+08	2.84216e+08	9.3837e+08	7.45878e+07	Shared	High	High	High	0.0005831	4.194e-08	3.17	26.5	Chymotrypsin	<0.05
TRUE	High	[W].SSINPATLSGAIDVIVVEHPDGRLSCSPF.[H]	SSINPATLSGAIDVIVVEHPDGRLSCSPF	16	44	1xCarbamidomethyl [C26]	FALSE	Pah1_TEV	6.92899e-07	0.00503239	2	3	1	9	P32567; Pah1_Yeast_MT_W637A_with_TEV	P32567 [16-44]; Pah1_Yeast_MT_W637A_with_TEV [16-44]		2	3038.53	9.64759e+07	2.64574e+07	9.64759e+07	6.94331e+06	Shared	High	High	High	0.0005831	7.013e-10	4.09	59.94	Chymotrypsin	<0.05
TRUE	High	[Y].LTARSAGQADSTRSY.[L]	LTARSAGQADSTRSY	442	456		FALSE	Pah1_TEV	2.86114e-06	0.00503239	2	3	1	33	P32567; Pah1_Yeast_MT_W637A_with_TEV	P32567 [442-456]; Pah1_Yeast_MT_W637A_with_TEV [442-456]		1	1583.78	3.54094e+09	4.16695e+09	3.54094e+09	1.09355e+09	Shared	High	High	High	0.0005831	5.086e-09	6.15	24.67	Chymotrypsin	<0.05
TRUE	High	[Y].LTARSAGQADSTRSYL.[R]	LTARSAGQADSTRSYL	442	457		FALSE	Pah1_TEV	9.40598e-06	0.00503239	2	3	1	19	P32567; Pah1_Yeast_MT_W637A_with_TEV	P32567 [442-457]; Pah1_Yeast_MT_W637A_with_TEV [442-457]		2	1696.86	3285803723	7.51421e+08	3285803723	1.97198e+08	Shared	High	High	High	0.0005831	2.685e-08	5.25	27.85	Chymotrypsin	<0.05
TRUE	High	[Y].IRTIRLTNDQL.[K]	IRTIRLTNDQL	348	358		FALSE	Pah1_TEV	0.144532	0.00503239	2	3	1	12	P32567; Pah1_Yeast_MT_W637A_with_TEV	P32567 [348-358]; Pah1_Yeast_MT_W637A_with_TEV [348-358]		1	1342.78	468134583	8.07222e+08	468134583	211842228	Shared	High	High	High	0.0005831	0.02097	2.36	33.87	Chymotrypsin	>0.05, Not reliable
TRUE	High	[W].DVPIVISDIDGTITKSDAL.[G]	DVPIVISDIDGTITKSDAL	391	409		FALSE	Pah1_TEV	3.14272e-06	0.00503239	2	3	1	6	P32567; Pah1_Yeast_MT_W637A_with_TEV	P32567 [391-409]; Pah1_Yeast_MT_W637A_with_TEV [391-409]		0	1972.05	1.63909e+06	3.04907e+07	1.63909e+06	8.0018e+06	Shared	High	High	High	0.0005831	5.798e-09	3.68	56.73	Chymotrypsin	<0.05
TRUE	High	[W].DVPIVISDIDGTITKSDALGHVL.[A]	DVPIVISDIDGTITKSDALGHVL	391	413		FALSE	Pah1_TEV	7.03827e-09	0.00503239	2	3	1	14	P32567; Pah1_Yeast_MT_W637A_with_TEV	P32567 [391-413]; Pah1_Yeast_MT_W637A_with_TEV [391-413]		1	2378.28	905344	3.8046e+08	905344	9.98456e+07	Shared	High	High	High	0.0005831	1.159e-12	4.35	60.68	Chymotrypsin	<0.05
TRUE	High	[Y].EHLTDLSPPGTPPTMATSGSVL.[G]	EHLTDLSPPGTPPTMATSGSVL	271	292		FALSE	Pah1_TEV	0.0102036	0.00503239	2	3	1	3	P32567; Pah1_Yeast_MT_W637A_with_TEV	P32567 [271-292]; Pah1_Yeast_MT_W637A_with_TEV [271-292]		2	2208.09	16637180		16637180		Shared	High	Not Found	High	0.0005831	0.0004671	3.65	45.38	Chymotrypsin	<0.05
TRUE	High	[Y].EHLTDLSPPGTPPTMATSGSVL.[G]	EHLTDLSPPGTPPTMATSGSVL	271	292	1xOxidation [M15]	FALSE	Pah1_TEV	0.00114697	0.00503239	2	3	1	34	P32567; Pah1_Yeast_MT_W637A_with_TEV	P32567 [271-292]; Pah1_Yeast_MT_W637A_with_TEV [271-292]		2	2224.08	5.06934e+08	7.04878e+08	5.06934e+08	1.84984e+08	Shared	High	High	High	0.0005831	2.202e-05	3.06	41.36	Chymotrypsin	<0.05
TRUE	High	[Y].EHLTDLSPPGTPPTMATSGSVL.[G]	EHLTDLSPPGTPPTMATSGSVL	271	292	1xOxidation [M15]; 1xPhospho [S7(100)]	FALSE	Pah1_TEV	0.0426268	0.00503239	2	3	5	18	P32567; Pah1_Yeast_MT_W637A_with_TEV	P32567 [271-292]; Pah1_Yeast_MT_W637A_with_TEV [271-292]	P32567 1xPhospho [S277(100)]; Pah1_Yeast_MT_W637A_with_TEV 1xPhospho [S277(100)]	2	2304.05	69083779	1.829e+08	69083779	4.79992e+07	Shared	High	High	High	0.0005831	0.003489	2.38	42.82	Chymotrypsin	<0.05
TRUE	High	[Y].EHLTDLSPPGTPPTMATSGSVL.[G]	EHLTDLSPPGTPPTMATSGSVL	271	292	1xOxidation [M15]; 2xPhospho [T4(100); T11(100)]	FALSE	Pah1_TEV	0.120456	0.00503239	2	3	3	8	P32567; Pah1_Yeast_MT_W637A_with_TEV	P32567 [271-292]; Pah1_Yeast_MT_W637A_with_TEV [271-292]	P32567 2xPhospho [T274(100); T281(100)]; Pah1_Yeast_MT_W637A_with_TEV 2xPhospho [T274(100); T281(100)]	2	2384.01	12853471	2.97868e+07	12853471	7817072	Shared	High	High	High	0.0005831	0.01586	3.92	44.4	Chymotrypsin	>0.05, Not reliable
TRUE	High	[F].EMGDQVTDVPDEL.[L]	EMGDQVTDVPDEL	87	99	1xOxidation [M2]	FALSE	Pah1_TEV	0.00767916	0.00503239	2	3	1	1	P32567; Pah1_Yeast_MT_W637A_with_TEV	P32567 [87-99]; Pah1_Yeast_MT_W637A_with_TEV [87-99]		0	1463.62					No Quan Values	Not Found	High	High	0.0005831	0.0003139	1.59		Chymotrypsin	<0.05
TRUE	High	[L].DSVDLRTNTSMVPGSPPNRTL.[D]	DSVDLRTNTSMVPGSPPNRTL	588	608	1xOxidation [M11]; 1xPhospho [S15(100)]	FALSE	Pah1_TEV	2.15291e-05	0.00503239	2	3	1	4	P32567; Pah1_Yeast_MT_W637A_with_TEV	P32567 [588-608]; Pah1_Yeast_MT_W637A_with_TEV [588-608]	P32567 1xPhospho [S602(100)]; Pah1_Yeast_MT_W637A_with_TEV 1xPhospho [S602(100)]	1	2353.09	44784852	8.1023e+07	44784852	21263166	Shared	High	High	High	0.0005831	8.528e-08	5.64	33.53	Chymotrypsin	<0.05
TRUE	High	[Y].FEDSDNEVDTEEKSTPF.[F]	FEDSDNEVDTEEKSTPF	508	524		FALSE	Pah1_TEV	3.26078e-06	0.00503239	2	3	1	41	P32567; Pah1_Yeast_MT_W637A_with_TEV	P32567 [508-524]; Pah1_Yeast_MT_W637A_with_TEV [508-524]		1	1988.82	6.97786e+08	2.28961e+09	6.97786e+08	6.00871e+08	Shared	High	High	High	0.0005831	6.116e-09	4.41	33.24	Chymotrypsin	<0.05
TRUE	High	[F].FPPVSLDSVDL.[R]	FPPVSLDSVDL	582	592		FALSE	Pah1_TEV	0.0381022	0.00503239	2	3	1	5	P32567; Pah1_Yeast_MT_W637A_with_TEV	P32567 [582-592]; Pah1_Yeast_MT_W637A_with_TEV [582-592]		2	1188.61	498046	3.95746e+06	498046	1.03857e+06	Shared	High	High	High	0.0005831	0.002972	2.7	54.37	Chymotrypsin	<0.05
TRUE	High	[L].FRGNQEEKF.[T]	FRGNQEEKF	623	631		FALSE	Pah1_TEV	0.0159152	0.00503239	2	3	1	11	P32567; Pah1_Yeast_MT_W637A_with_TEV	P32567 [623-631]; Pah1_Yeast_MT_W637A_with_TEV [623-631]		1	1154.56	1.79674e+08	4.21535e+08	1.79674e+08	1.10625e+08	Shared	High	High	High	0.0005831	0.000871	2.82	25.58	Chymotrypsin	<0.05
TRUE	High	[L].FRGNQEEKFTDVNF.[WA]	FRGNQEEKFTDVNF	623	636		FALSE	Pah1_TEV	0.000334175	0.00503239	2	3	1	6	P32567; Pah1_Yeast_MT_W637A_with_TEV	P32567 [623-636]; Pah1_Yeast_MT_W637A_with_TEV [623-636]		2	1730.81	2.28162e+07	5.04991e+07	2.28162e+07	1.32527e+07	Shared	High	High	High	0.0005831	3.938e-06	4.74	36.28	Chymotrypsin	<0.05
TRUE	High	[L].FSEISRNGY.[N]	FSEISRNGY	429	437		FALSE	Pah1_TEV	0.00106547	0.00503239	2	3	1	24	P32567; Pah1_Yeast_MT_W637A_with_TEV	P32567 [429-437]; Pah1_Yeast_MT_W637A_with_TEV [429-437]		1	1072.51	551066523	6.02576e+08	551066523	1.58136e+08	Shared	High	High	High	0.0005831	1.986e-05	2.75	27.62	Chymotrypsin	<0.05
TRUE	High	[Y].FVFEMGDQVTDVPDEL.[L]	FVFEMGDQVTDVPDEL	84	99	1xOxidation [M5]	FALSE	Pah1_TEV	0.0688082	0.00503239	2	3	1	2	P32567; Pah1_Yeast_MT_W637A_with_TEV	P32567 [84-99]; Pah1_Yeast_MT_W637A_with_TEV [84-99]		2	1856.83		3.02523e+06		793923	Shared	Not Found	High	High	0.0005831	0.006938	1.63	49.58	Chymotrypsin	>0.05, Not reliable
TRUE	High	[Y].GENDLKF.[S]	GENDLKF	366	372		FALSE	Pah1_TEV	0.0247333	0.00503239	2	3	1	15	P32567; Pah1_Yeast_MT_W637A_with_TEV	P32567 [366-372]; Pah1_Yeast_MT_W637A_with_TEV [366-372]		1	822.399	287792020	6.67072e+08	287792020	175062230	Shared	High	High	High	0.0005831	0.001616	2.2	30.02	Chymotrypsin	<0.05
TRUE	High	[Y].GENDLKFSVDHGKAIVTSKL.[F]	GENDLKFSVDHGKAIVTSKL	366	385		FALSE	Pah1_TEV	0.00238834	0.00503239	2	3	1	2	P32567; Pah1_Yeast_MT_W637A_with_TEV	P32567 [366-385]; Pah1_Yeast_MT_W637A_with_TEV [366-385]		2	2158.15	5.63111e+06	5.20693e+06	5.63111e+06	1.36647e+06	Shared	High	High	High	0.0005831	6.134e-05	3.63	38.05	Chymotrypsin	<0.05
TRUE	High	[Y].FEDSDNEVDTEEKSTPF.[F]	FEDSDNEVDTEEKSTPF	508	524	1xPhospho [S4(100)]	FALSE	Pah1_TEV	2.68608e-05	0.00503239	2	3	1	4	P32567; Pah1_Yeast_MT_W637A_with_TEV	P32567 [508-524]; Pah1_Yeast_MT_W637A_with_TEV [508-524]	P32567 1xPhospho [S511(100)]; Pah1_Yeast_MT_W637A_with_TEV 1xPhospho [S511(100)]	1	2068.79	5.18671e+06	3.74003e+07	5.18671e+06	9.81509e+06	Shared	High	High	High	0.0005831	1.162e-07	4.46	35.14	Chymotrypsin	<0.05
TRUE	High	[Y].IRTIRLTNDQLKCL.[N]	IRTIRLTNDQLKCL	348	361	1xCarbamidomethyl [C13]	FALSE	Pah1_TEV	0.0310213	0.00503239	2	3	1	23	P32567; Pah1_Yeast_MT_W637A_with_TEV	P32567 [348-361]; Pah1_Yeast_MT_W637A_with_TEV [348-361]		2	1743.99	1.04827e+09	9.3266e+07	1.04827e+09	2.44761e+07	Shared	High	High	High	0.0005831	0.002227	2.51	37.66	Chymotrypsin	<0.05
TRUE	High	[L].DSVDLRTNTSMVPGSPPNRTL.[D]	DSVDLRTNTSMVPGSPPNRTL	588	608	1xPhospho [S15(100)]	FALSE	Pah1_TEV	0.000880245	0.00503239	2	3	1	1	P32567; Pah1_Yeast_MT_W637A_with_TEV	P32567 [588-608]; Pah1_Yeast_MT_W637A_with_TEV [588-608]	P32567 1xPhospho [S602(100)]; Pah1_Yeast_MT_W637A_with_TEV 1xPhospho [S602(100)]	1	2337.09	8621552		8621552		Shared	High	Not Found	High	0.0005831	1.52e-05	4.52	37.97	Chymotrypsin	<0.05
TRUE	High	[L].DSVDLRTNTSMVPGSPPNRTL.[D]	DSVDLRTNTSMVPGSPPNRTL	588	608		FALSE	Pah1_TEV	0.000181556	0.00503239	2	3	1	1	P32567; Pah1_Yeast_MT_W637A_with_TEV	P32567 [588-608]; Pah1_Yeast_MT_W637A_with_TEV [588-608]		1	2257.12	6100497		6100497		Shared	High	Not Found	High	0.0005831	1.674e-06	3.52	37.22	Chymotrypsin	<0.05
TRUE	High	[F].AGFGNRITDALSY.[R]	AGFGNRITDALSY	526	538		FALSE	Pah1_TEV	0.00840481	0.00503239	2	3	1	10	P32567; Pah1_Yeast_MT_W637A_with_TEV	P32567 [526-538]; Pah1_Yeast_MT_W637A_with_TEV [526-538]		2	1384.69	158932496	1.8938e+08	158932496	49699744	Shared	High	High	High	0.0005831	0.0003564	2.24	41.75	Chymotrypsin	<0.05
TRUE	High	[L].AMIGKDW.[T]	AMIGKDW	414	420		FALSE	Pah1_TEV	0.0205154	0.00503239	2	3	1	10	P32567; Pah1_Yeast_MT_W637A_with_TEV	P32567 [414-420]; Pah1_Yeast_MT_W637A_with_TEV [414-420]		0	820.402	536256064		536256064		Shared	High	Not Found	High	0.0005831	0.001245	1.96	31.66	Chymotrypsin	<0.05
TRUE	High	[L].AMIGKDW.[T]	AMIGKDW	414	420	1xOxidation [M2]	FALSE	Pah1_TEV	0.0354261	0.00503239	2	3	1	30	P32567; Pah1_Yeast_MT_W637A_with_TEV	P32567 [414-420]; Pah1_Yeast_MT_W637A_with_TEV [414-420]		0	836.397	1176563940	1.60764e+09	1176563940	4.219e+08	Shared	High	High	High	0.0005831	0.002686	1.96	28.36	Chymotrypsin	<0.05
TRUE	High	[L].AMIGKDWTHL.[G]	AMIGKDWTHL	414	423		FALSE	Pah1_TEV	0.000569396	0.00503239	2	3	1	14	P32567; Pah1_Yeast_MT_W637A_with_TEV	P32567 [414-423]; Pah1_Yeast_MT_W637A_with_TEV [414-423]		1	1171.59	766966224		766966224		Shared	High	Not Found	High	0.0005831	8.253e-06	2.69	37.7	Chymotrypsin	<0.05
TRUE	High	[L].AMIGKDWTHL.[G]	AMIGKDWTHL	414	423	1xOxidation [M2]	FALSE	Pah1_TEV	0.000754509	0.00503239	2	3	1	30	P32567; Pah1_Yeast_MT_W637A_with_TEV	P32567 [414-423]; Pah1_Yeast_MT_W637A_with_TEV [414-423]		1	1187.59	1555388152	1.93276e+09	1555388152	5.07221e+08	Shared	High	High	High	0.0005831	1.224e-05	2.76	33.54	Chymotrypsin	<0.05
TRUE	High	[L].AMIGKDWTHLGVAKL.[F]	AMIGKDWTHLGVAKL	414	428		FALSE	Pah1_TEV	0.000245494	0.00503239	2	3	1	1	P32567; Pah1_Yeast_MT_W637A_with_TEV	P32567 [414-428]; Pah1_Yeast_MT_W637A_with_TEV [414-428]		2	1639.9	1.03497e+06		1.03497e+06		Shared	High	Not Found	High	0.0005831	2.557e-06	3.24	43.14	Chymotrypsin	<0.05
TRUE	High	[L].AMIGKDWTHLGVAKL.[F]	AMIGKDWTHLGVAKL	414	428	1xOxidation [M2]	FALSE	Pah1_TEV	5.09573e-05	0.00503239	2	3	1	2	P32567; Pah1_Yeast_MT_W637A_with_TEV	P32567 [414-428]; Pah1_Yeast_MT_W637A_with_TEV [414-428]		2	1655.89	13137331		13137331		Shared	High	Not Found	High	0.0005831	2.84e-07	4.94	40.41	Chymotrypsin	<0.05
TRUE	High	[L].DSVDLRTNTSMVPGSPPNRTL.[D]	DSVDLRTNTSMVPGSPPNRTL	588	608	1xOxidation [M11]	FALSE	Pah1_TEV	4.8839e-09	0.00503239	2	3	1	2	P32567; Pah1_Yeast_MT_W637A_with_TEV	P32567 [588-608]; Pah1_Yeast_MT_W637A_with_TEV [588-608]		1	2273.12	22097496	6.3969e+07	22097496	16787630	Shared	High	High	High	0.0005831	6.946e-13	4.61	32.99	Chymotrypsin	<0.05
TRUE	High	[F].ARDPLVDIDNL.[S]	ARDPLVDIDNL	637-mu	647-mu		FALSE	Pah1_TEV	0.00123056	0.00503239	1	1	1	2	Pah1_Yeast_MT_W637A_with_TEV	Pah1_Yeast_MT_W637A_with_TEV [637-647]		1	1240.65		7.083e+07		18588182		Not Found	High	High	0.0005831	2.428e-05	2.76	44.38	Chymotrypsin	<0.05
TRUE	High	[L].DINDTGDSGSKNSETTGSLSPTESSTTTPPDSVEERKL.[V]	DINDTGDSGSKNSETTGSLSPTESSTTTPPDSVEERKL	149	186	1xPhospho [S20(100)]	FALSE	Pah1_TEV	0.00112791	0.00503239	2	3	1	1	P32567; Pah1_Yeast_MT_W637A_with_TEV	P32567 [149-186]; Pah1_Yeast_MT_W637A_with_TEV [149-186]	P32567 1xPhospho [S168(100)]; Pah1_Yeast_MT_W637A_with_TEV 1xPhospho [S168(100)]	1	4019.77		2.5742e+07		6.75556e+06	Shared	Not Found	High	High	0.0005831	2.153e-05	4.66	31.56	Chymotrypsin	<0.05
TRUE	High	[L].DINDTGDSGSKNSETTGSLSPTESSTTTPPDSVEERKLVEQRTKNF.[Q]	DINDTGDSGSKNSETTGSLSPTESSTTTPPDSVEERKLVEQRTKNF	149	194		FALSE	Pah1_TEV	0.000157183	0.00503239	2	3	1	1	P32567; Pah1_Yeast_MT_W637A_with_TEV	P32567 [149-194]; Pah1_Yeast_MT_W637A_with_TEV [149-194]		2	4942.33	17070582	3.55947e+07	17070582	9341253	Shared	Peak Found	High	High	0.0005831	1.369e-06	4.55	34.76	Chymotrypsin	<0.05
TRUE	High	[L].DNFDSEITSGRKTL.[F]	DNFDSEITSGRKTL	609	622		FALSE	Pah1_TEV	2.2779e-06	0.00503239	2	3	1	37	P32567; Pah1_Yeast_MT_W637A_with_TEV	P32567 [609-622]; Pah1_Yeast_MT_W637A_with_TEV [609-622]		1	1582.77	9.7803e+08	1.37997e+09	9.7803e+08	3.6215e+08	Shared	High	High	High	0.0005831	3.698e-09	3.74	32.76	Chymotrypsin	<0.05
TRUE	High	[L].DNFDSEITSGRKTLF.[R]	DNFDSEITSGRKTLF	609	623		FALSE	Pah1_TEV	4.85938e-06	0.00503239	2	3	1	110	P32567; Pah1_Yeast_MT_W637A_with_TEV	P32567 [609-623]; Pah1_Yeast_MT_W637A_with_TEV [609-623]		2	1729.84	3.4548e+09	4.6628e+09	3.4548e+09	1.22368e+09	Shared	High	High	High	0.0005831	1.069e-08	3.91	41.14	Chymotrypsin	<0.05
TRUE	High	[L].DNFDSEITSGRKTLF.[R]	DNFDSEITSGRKTLF	609	623	1xPhospho [S/T]	FALSE	Pah1_TEV	0.0324985	0.00503239	2	3	2	2	P32567; Pah1_Yeast_MT_W637A_with_TEV	P32567 [609-623]; Pah1_Yeast_MT_W637A_with_TEV [609-623]		2	1809.81	3.75732e+06	2.20194e+07	3.75732e+06	5.77863e+06	Shared	High	High	High	0.0005831	0.002375	3.5	42.12	Chymotrypsin	<0.05
TRUE	High	[F].DSEITSGRKTL.[F]	DSEITSGRKTL	612	622		FALSE	Pah1_TEV	0.0128937	0.00503239	2	3	1	3	P32567; Pah1_Yeast_MT_W637A_with_TEV	P32567 [612-622]; Pah1_Yeast_MT_W637A_with_TEV [612-622]		0	1206.63	1.81235e+06	1.37428e+07	1.81235e+06	3.60657e+06	Shared	High	High	High	0.0005831	0.0006486	1.92	32.78	Chymotrypsin	<0.05
TRUE	High	[F].DSEITSGRKTLF.[R]	DSEITSGRKTLF	612	623		FALSE	Pah1_TEV	0.0013698	0.00503239	2	3	1	10	P32567; Pah1_Yeast_MT_W637A_with_TEV	P32567 [612-623]; Pah1_Yeast_MT_W637A_with_TEV [612-623]		1	1353.7	9493354	4.19465e+07	9493354	1.10082e+07	Shared	High	High	High	0.0005831	2.824e-05	3.11	32.39	Chymotrypsin	<0.05
TRUE	High	[L].DINDTGDSGSKNSETTGSLSPTESSTTTPPDSVEERKL.[V]	DINDTGDSGSKNSETTGSLSPTESSTTTPPDSVEERKL	149	186		FALSE	Pah1_TEV	1.14632e-05	0.00503239	2	3	1	1	P32567; Pah1_Yeast_MT_W637A_with_TEV	P32567 [149-186]; Pah1_Yeast_MT_W637A_with_TEV [149-186]		1	3939.81	2.16633e+06	3.17749e+07	2.16633e+06	8338803	Shared	Peak Found	High	High	0.0005831	3.535e-08	4.93	31.76	Chymotrypsin	<0.05
TRUE	High	[F].GKFQILKPSQKKVQVF.[I]	GKFQILKPSQKKVQVF	49	64		FALSE	Pah1_TEV	0.0712819	0.00503239	2	3	1	1	P32567; Pah1_Yeast_MT_W637A_with_TEV	P32567 [49-64]; Pah1_Yeast_MT_W637A_with_TEV [49-64]		2	1875.12	2.96482e+06		2.96482e+06		Shared	High	Not Found	High	0.0005831	0.007302	3.13	35.27	Chymotrypsin	>0.05, Not reliable
TRUE	High	[L].GHVLAMIGKDWTHL.[G]	GHVLAMIGKDWTHL	410	423	1xOxidation [M6]	FALSE	Pah1_TEV	0.000801417	0.00503239	2	3	1	2	P32567; Pah1_Yeast_MT_W637A_with_TEV	P32567 [410-423]; Pah1_Yeast_MT_W637A_with_TEV [410-423]		2	1593.82					No Quan Values	High	High	High	0.0005831	1.334e-05	3.04		Chymotrypsin	<0.05
TRUE	High	[L].GLDAMESGSTL.[N]	GLDAMESGSTL	293	303	1xOxidation [M5]	FALSE	Pah1_TEV	0.00742657	0.00503239	2	3	1	12	P32567; Pah1_Yeast_MT_W637A_with_TEV	P32567 [293-303]; Pah1_Yeast_MT_W637A_with_TEV [293-303]		1	1096.48	350758876	1.0186e+09	350758876	267316164	Shared	High	High	High	0.0005831	0.0003001	2.43	29.14	Chymotrypsin	<0.05
TRUE	High	[Y].LELGSPL.[A]	LELGSPL	740	746		FALSE	Pah1_TEV	0.0144936	0.00503239	2	3	1	25	P32567; Pah1_Yeast_MT_W637A_with_TEV	P32567 [740-746]; Pah1_Yeast_MT_W637A_with_TEV [740-746]		2	728.419	1039607360	1.4229e+09	1039607360	373417184	Shared	High	High	High	0.0005831	0.0007637	2.07	41.43	Chymotrypsin	<0.05
TRUE	High	[Y].LELGSPL.[A]	LELGSPL	740	746	1xPhospho [S5(100)]	FALSE	Pah1_TEV	0.0731329	0.00503239	2	3	1	3	P32567; Pah1_Yeast_MT_W637A_with_TEV	P32567 [740-746]; Pah1_Yeast_MT_W637A_with_TEV [740-746]	P32567 1xPhospho [S744(100)]; Pah1_Yeast_MT_W637A_with_TEV 1xPhospho [S744(100)]	2	808.385	63908652	7.94333e+07	63908652	20845984	Shared	Peak Found	High	High	0.0005831	0.007551	2.35	42.53	Chymotrypsin	>0.05, Not reliable
TRUE	High	[Y].IHINELVDHF.[F]	IHINELVDHF	572	581		FALSE	Pah1_TEV	0.000415521	0.00503239	2	3	1	4	P32567; Pah1_Yeast_MT_W637A_with_TEV	P32567 [572-581]; Pah1_Yeast_MT_W637A_with_TEV [572-581]		1	1236.64	5.47576e+06	1.17195e+07	5.47576e+06	3075604	Shared	High	High	High	0.0005831	5.327e-06	3.28	43.07	Chymotrypsin	<0.05
TRUE	High	[Y].IHINELVDHFF.[P]	IHINELVDHFF	572	582		FALSE	Pah1_TEV	0.00266735	0.00503239	2	3	1	3	P32567; Pah1_Yeast_MT_W637A_with_TEV	P32567 [572-582]; Pah1_Yeast_MT_W637A_with_TEV [572-582]		2	1383.71		6.74466e+06		1.77003e+06	Shared	Not Found	High	High	0.0005831	7.16e-05	2.36	55.41	Chymotrypsin	<0.05
TRUE	High	[L].LKDEFGNDSDISSF.[I]	LKDEFGNDSDISSF	242	255		FALSE	Pah1_TEV	0.000744463	0.00503239	2	3	1	6	P32567; Pah1_Yeast_MT_W637A_with_TEV	P32567 [242-255]; Pah1_Yeast_MT_W637A_with_TEV [242-255]		2	1573.7	100232424	1.85963e+08	100232424	48802988	Shared	High	High	High	0.0005831	1.204e-05	3.12	38.75	Chymotrypsin	<0.05
TRUE	High	[F].IKEDKNGNIKIVNPY.[E]	IKEDKNGNIKIVNPY	256	270		FALSE	Pah1_TEV	1.28042e-05	0.00503239	2	3	1	39	P32567; Pah1_Yeast_MT_W637A_with_TEV	P32567 [256-270]; Pah1_Yeast_MT_W637A_with_TEV [256-270]		0	1744.96	7.57702e+08	1.02983e+09	7.57702e+08	2.70262e+08	Shared	High	High	High	0.0005831	4.124e-08	3.81	29.64	Chymotrypsin	<0.05
TRUE	High	[F].IKEDKNGNIKIVNPYEHL.[T]	IKEDKNGNIKIVNPYEHL	256	273		FALSE	Pah1_TEV	3.97617e-05	0.00503239	2	3	1	1	P32567; Pah1_Yeast_MT_W637A_with_TEV	P32567 [256-273]; Pah1_Yeast_MT_W637A_with_TEV [256-273]		1	2124.14					No Quan Values	High	Not Found	High	0.0005831	2.006e-07	5.52		Chymotrypsin	<0.05
TRUE	High	[L].GLDAMESGSTL.[N]	GLDAMESGSTL	293	303		FALSE	Pah1_TEV	0.00832091	0.00503239	2	3	1	2	P32567; Pah1_Yeast_MT_W637A_with_TEV	P32567 [293-303]; Pah1_Yeast_MT_W637A_with_TEV [293-303]		1	1080.49	185502144		185502144		Shared	High	Not Found	High	0.0005831	0.0003522	2.95	35.69	Chymotrypsin	<0.05
TRUE	High	[F].IKEDKNGNIKIVNPYEHLTDL.[S]	IKEDKNGNIKIVNPYEHLTDL	256	276		FALSE	Pah1_TEV	0.000409987	0.00503239	2	3	1	1	P32567; Pah1_Yeast_MT_W637A_with_TEV	P32567 [256-276]; Pah1_Yeast_MT_W637A_with_TEV [256-276]		2	2453.3	1.45177e+06	4.30888e+06	1.45177e+06	1.13079e+06	Shared	High	Peak Found	High	0.0005831	5.225e-06	4.11	40.95	Chymotrypsin	<0.05
TRUE	High	[F].INEKLSNMPMKL.[S]	INEKLSNMPMKL	65	76	1xOxidation [M10]	FALSE	Pah1_TEV	9.63469e-05	0.00503239	2	3	1	4	P32567; Pah1_Yeast_MT_W637A_with_TEV	P32567 [65-76]; Pah1_Yeast_MT_W637A_with_TEV [65-76]		1	1433.75	59300763		59300763		Shared	High	Not Found	High	0.0005831	6.93e-07	3.47	32.13	Chymotrypsin	<0.05
TRUE	High	[F].INEKLSNMPMKL.[S]	INEKLSNMPMKL	65	76	2xOxidation [M8; M10]	FALSE	Pah1_TEV	0.00142598	0.00503239	2	3	1	10	P32567; Pah1_Yeast_MT_W637A_with_TEV	P32567 [65-76]; Pah1_Yeast_MT_W637A_with_TEV [65-76]		1	1449.74	4.16878e+08	2.80585e+08	4.16878e+08	73635096	Shared	High	High	High	0.0005831	2.98e-05	2.62	27.16	Chymotrypsin	<0.05
TRUE	High	[F].INEKLSNMPMKLSDSGEAY.[F]	INEKLSNMPMKLSDSGEAY	65	83		FALSE	Pah1_TEV	0.118986	0.00503239	2	3	1	1	P32567; Pah1_Yeast_MT_W637A_with_TEV	P32567 [65-83]; Pah1_Yeast_MT_W637A_with_TEV [65-83]		2	2127.01	2444338		2444338		Shared	High	Not Found	High	0.0005831	0.01558	1.42	37.95	Chymotrypsin	>0.05, Not reliable
TRUE	High	[F].INEKLSNMPMKLSDSGEAY.[F]	INEKLSNMPMKLSDSGEAY	65	83	1xOxidation [M]	FALSE	Pah1_TEV	0.000780219	0.00503239	2	3	2	7	P32567; Pah1_Yeast_MT_W637A_with_TEV	P32567 [65-83]; Pah1_Yeast_MT_W637A_with_TEV [65-83]		2	2143	9.79282e+07	2.50925e+06	9.79282e+07	658511	Shared	High	High	High	0.0005831	1.286e-05	3.69	33.77	Chymotrypsin	<0.05
TRUE	High	[F].INEKLSNMPMKLSDSGEAY.[F]	INEKLSNMPMKLSDSGEAY	65	83	2xOxidation [M8; M10]	FALSE	Pah1_TEV	2.84361e-05	0.00503239	2	3	1	22	P32567; Pah1_Yeast_MT_W637A_with_TEV	P32567 [65-83]; Pah1_Yeast_MT_W637A_with_TEV [65-83]		2	2159	5.77544e+08	2.98119e+08	5.77544e+08	7.82364e+07	Shared	High	High	High	0.0005831	1.257e-07	3.7	28.5	Chymotrypsin	<0.05
TRUE	High	[Y].LRSIEQNGSKL.[P]	LRSIEQNGSKL	457	467		FALSE	Pah1_TEV	0.0510585	0.00503239	2	3	1	1	P32567; Pah1_Yeast_MT_W637A_with_TEV	P32567 [457-467]; Pah1_Yeast_MT_W637A_with_TEV [457-467]		1	1244.7	782295	1.09357e+07	782295	2.86989e+06	Shared	Peak Found	High	High	0.0005831	0.00451	1.91	26.35	Chymotrypsin	>0.05, Not reliable
TRUE	High	[Y].LRSIEQNGSKLPNGPVIL.[S]	LRSIEQNGSKLPNGPVIL	457	474		FALSE	Pah1_TEV	1.50902e-05	0.00503239	2	3	1	25	P32567; Pah1_Yeast_MT_W637A_with_TEV	P32567 [457-474]; Pah1_Yeast_MT_W637A_with_TEV [457-474]		2	1935.1	7.73854e+08	8.51834e+08	7.73854e+08	223550058	Shared	High	High	High	0.0005831	5.197e-08	5.63	41.44	Chymotrypsin	<0.05
TRUE	High	[F].INEKLSNMPMKL.[S]	INEKLSNMPMKL	65	76		FALSE	Pah1_TEV	0.00993428	0.00503239	2	3	1	1	P32567; Pah1_Yeast_MT_W637A_with_TEV	P32567 [65-76]; Pah1_Yeast_MT_W637A_with_TEV [65-76]		1	1417.75	2.07539e+06		2.07539e+06		Shared	High	Not Found	High	0.0005831	0.0004502	2.38	38.45	Chymotrypsin	<0.05
TRUE	High	[L].KPSQKKVQVF.[I]	KPSQKKVQVF	55	64		FALSE	Pah1_TEV	0.00216008	0.00503239	2	3	1	14	P32567; Pah1_Yeast_MT_W637A_with_TEV	P32567 [55-64]; Pah1_Yeast_MT_W637A_with_TEV [55-64]		0	1188.71	547639952	7.23696e+08	547639952	189922304	Shared	High	High	High	0.0005831	5.34e-05	2.83	26.01	Chymotrypsin	<0.05
TRUE	High	[Y].LDDMDDEDSNY.[N]	LDDMDDEDSNY	754	764	1xOxidation [M4]	FALSE	Pah1_TEV	0.0268837	0.00503239	2	3	1	1	P32567; Pah1_Yeast_MT_W637A_with_TEV	P32567 [754-764]; Pah1_Yeast_MT_W637A_with_TEV [754-764]		1	1347.45		4.11515e+07		10799552	Shared	Not Found	High	High	0.0005831	0.00182	2.78	25.54	Chymotrypsin	<0.05
TRUE	High	[Y].KPNKNMMHDTDIQLKQL.[L]	KPNKNMMHDTDIQLKQL	225	241	2xOxidation [M6; M7]	FALSE	Pah1_TEV	0.00226375	0.00503239	2	3	1	3	P32567; Pah1_Yeast_MT_W637A_with_TEV	P32567 [225-241]; Pah1_Yeast_MT_W637A_with_TEV [225-241]		1	2086.04	9.10372e+06	1.29652e+07	9.10372e+06	3.40251e+06	Shared	High	High	High	0.0005831	5.696e-05	3.98	28.87	Chymotrypsin	<0.05
TRUE	High	[L].GLDAMESGSTLNSL.[S]	GLDAMESGSTLNSL	293	306	1xOxidation [M5]	FALSE	Pah1_TEV	0.0343848	0.00503239	2	3	1	1	P32567; Pah1_Yeast_MT_W637A_with_TEV	P32567 [293-306]; Pah1_Yeast_MT_W637A_with_TEV [293-306]		2	1410.64					No Quan Values	Not Found	High	High	0.0005831	0.002574	2.17		Chymotrypsin	<0.05
TRUE	High	[F].GNRITDAL.[S]	GNRITDAL	529	536		FALSE	Pah1_TEV	0.0192538	0.00503239	2	3	1	9	P32567; Pah1_Yeast_MT_W637A_with_TEV	P32567 [529-536]; Pah1_Yeast_MT_W637A_with_TEV [529-536]		0	859.463	193396214	2.02952e+08	193396214	5.32616e+07	Shared	High	High	High	0.0005831	0.001137	1.92	29.86	Chymotrypsin	<0.05
TRUE	High	[F].GNRITDALSY.[R]	GNRITDALSY	529	538		FALSE	Pah1_TEV	0.00555135	0.00503239	2	3	1	61	P32567; Pah1_Yeast_MT_W637A_with_TEV	P32567 [529-538]; Pah1_Yeast_MT_W637A_with_TEV [529-538]		1	1109.56	4.36788e+09	6.40703e+09	4.36788e+09	1.68142e+09	Shared	High	High	High	0.0005831	0.0001995	2.34	33.89	Chymotrypsin	<0.05
TRUE	High	[L].GSVSKTW.[S]	GSVSKTW	9	15		FALSE	Pah1_TEV	0.00947998	0.00503239	2	3	1	28	P32567; Pah1_Yeast_MT_W637A_with_TEV	P32567 [9-15]; Pah1_Yeast_MT_W637A_with_TEV [9-15]		0	764.394	1409138424	1.42768e+09	1409138424	3.74672e+08	Shared	High	High	High	0.0005831	0.0004223	2.16	25.86	Chymotrypsin	<0.05
TRUE	High	[L].GSVSKTWSSINPATL.[S]	GSVSKTWSSINPATL	9	23		FALSE	Pah1_TEV	0.0164559	0.00503239	2	3	1	1	P32567; Pah1_Yeast_MT_W637A_with_TEV	P32567 [9-23]; Pah1_Yeast_MT_W637A_with_TEV [9-23]		1	1547.81		1.89604e+06		497585	Shared	Not Found	High	High	0.0005831	0.0009156	2.57	42.16	Chymotrypsin	<0.05
TRUE	High	[F].HVRFGKF.[Q]	HVRFGKF	45	51		FALSE	Pah1_TEV	0.0382284	0.00503239	2	3	1	1	P32567; Pah1_Yeast_MT_W637A_with_TEV	P32567 [45-51]; Pah1_Yeast_MT_W637A_with_TEV [45-51]		1	890.5	30794904	1.96253e+06	30794904	515034	Shared	High	Peak Found	High	0.0005831	0.002988	2.15	27.78	Chymotrypsin	<0.05
TRUE	High	[L].KDEFGNDSDISSF.[I]	KDEFGNDSDISSF	243	255		FALSE	Pah1_TEV	0.00147455	0.00503239	2	3	1	5	P32567; Pah1_Yeast_MT_W637A_with_TEV	P32567 [243-255]; Pah1_Yeast_MT_W637A_with_TEV [243-255]		1	1460.62	46072588	1.33937e+08	46072588	35149672	Shared	High	High	High	0.0005831	3.134e-05	2.77	35.55	Chymotrypsin	<0.05
TRUE	High	[Y].KPNKNMMHDTDIQLKQLL.[K]	KPNKNMMHDTDIQLKQLL	225	242	2xOxidation [M6; M7]	FALSE	Pah1_TEV	0.00353347	0.00503239	2	3	1	2	P32567; Pah1_Yeast_MT_W637A_with_TEV	P32567 [225-242]; Pah1_Yeast_MT_W637A_with_TEV [225-242]		2	2199.13					No Quan Values	Not Found	High	High	0.0005831	0.0001062	3.71		Chymotrypsin	<0.05
TRUE	High	[L].KFSVDHGKAIVTSKLF.[V]	KFSVDHGKAIVTSKLF	371	386		FALSE	Pah1_TEV	7.87039e-07	0.00503239	2	3	1	9	P32567; Pah1_Yeast_MT_W637A_with_TEV	P32567 [371-386]; Pah1_Yeast_MT_W637A_with_TEV [371-386]		2	1777	56170602	1.88249e+07	56170602	4.94029e+06	Shared	High	High	High	0.0005831	8.396e-10	6.79	37.39	Chymotrypsin	<0.05
TRUE	High	[F].KIACLNDIRSL.[Y]	KIACLNDIRSL	496	506	1xCarbamidomethyl [C4]	FALSE	Pah1_TEV	4.39687e-05	0.00503239	2	3	1	20	P32567; Pah1_Yeast_MT_W637A_with_TEV	P32567 [496-506]; Pah1_Yeast_MT_W637A_with_TEV [496-506]		1	1302.72	224685524	1.50536e+08	224685524	39505769	Shared	High	High	High	0.0005831	2.315e-07	3.13	37.4	Chymotrypsin	<0.05
TRUE	High	[F].KIACLNDIRSLY.[F]	KIACLNDIRSLY	496	507	1xCarbamidomethyl [C4]	FALSE	Pah1_TEV	3.43086e-05	0.00503239	2	3	1	24	P32567; Pah1_Yeast_MT_W637A_with_TEV	P32567 [496-507]; Pah1_Yeast_MT_W637A_with_TEV [496-507]		2	1465.78	6.94556e+08	9.20478e+08	6.94556e+08	2.41564e+08	Shared	High	High	High	0.0005831	1.636e-07	3.91	40.69	Chymotrypsin	<0.05
TRUE	High	[Y].KPNKNMMHDTDIQL.[K]	KPNKNMMHDTDIQL	225	238	1xOxidation [M6]	FALSE	Pah1_TEV	0.0626662	0.00503239	2	3	1	1	P32567; Pah1_Yeast_MT_W637A_with_TEV	P32567 [225-238]; Pah1_Yeast_MT_W637A_with_TEV [225-238]		0	1700.81	13664012		13664012		Shared	High	Not Found	High	0.0005831	0.006058	2.38	28.7	Chymotrypsin	>0.05, Not reliable
TRUE	High	[Y].KPNKNMMHDTDIQL.[K]	KPNKNMMHDTDIQL	225	238	2xOxidation [M6; M7]	FALSE	Pah1_TEV	0.0715109	0.00503239	2	3	1	8	P32567; Pah1_Yeast_MT_W637A_with_TEV	P32567 [225-238]; Pah1_Yeast_MT_W637A_with_TEV [225-238]		0	1716.8	3.19798e+07	7.62314e+07	3.19798e+07	2.00057e+07	Shared	High	High	High	0.0005831	0.007333	2.52	27.06	Chymotrypsin	>0.05, Not reliable
TRUE	High	[Y].KPNKNMMHDTDIQLKQL.[L]	KPNKNMMHDTDIQLKQL	225	241		FALSE	Pah1_TEV	0.0272445	0.00503239	2	3	1	1	P32567; Pah1_Yeast_MT_W637A_with_TEV	P32567 [225-241]; Pah1_Yeast_MT_W637A_with_TEV [225-241]		1	2054.05	1.21336e+06		1.21336e+06		Shared	High	Not Found	High	0.0005831	0.001853	2.33	32.5	Chymotrypsin	<0.05
TRUE	High	[Y].KPNKNMMHDTDIQLKQL.[L]	KPNKNMMHDTDIQLKQL	225	241	1xOxidation [M7]	FALSE	Pah1_TEV	0.0907653	0.00503239	2	3	1	2	P32567; Pah1_Yeast_MT_W637A_with_TEV	P32567 [225-241]; Pah1_Yeast_MT_W637A_with_TEV [225-241]		1	2070.05					No Quan Values	High	Not Found	High	0.0005831	0.0104	2.56		Chymotrypsin	>0.05, Not reliable
TRUE	High	[L].KKPEVF.[K]	KKPEVF	490	495		FALSE	Pah1_TEV	0.0620611	0.00503239	2	3	1	5	P32567; Pah1_Yeast_MT_W637A_with_TEV	P32567 [490-495]; Pah1_Yeast_MT_W637A_with_TEV [490-495]		0	747.44	4050598632	6.653e+09	4050598632	1745970564	Shared	High	High	High	0.0005831	0.005969	1.48	25.7	Chymotrypsin	>0.05, Not reliable
TRUE	High	[L].YLTARSAGQADSTRSY.[L]	YLTARSAGQADSTRSY	441	456		FALSE	Pah1_TEV	1.54485e-05	0.00503239	2	3	1	20	P32567; Pah1_Yeast_MT_W637A_with_TEV	P32567 [441-456]; Pah1_Yeast_MT_W637A_with_TEV [441-456]		2	1746.84	1.03872e+09	9.5055e+08	1.03872e+09	2.49456e+08	Shared	High	High	High	0.0005831	5.356e-08	2.54	25.95	Chymotrypsin	<0.05
TRUE	High	[L].NSLSSSPSGSDTEDETSF.[S]	NSLSSSPSGSDTEDETSF	304	321	1xPhospho [S/T]	FALSE	Pah1_TEV	0.191297	0.00967049	2	3	1	3	P32567; Pah1_Yeast_MT_W637A_with_TEV	P32567 [304-321]; Pah1_Yeast_MT_W637A_with_TEV [304-321]		1	1926.71	1.43078e+06	877399	1.43078e+06	230259	Shared	High	High	High	0.001088	0.03249	1.78	31.9	Chymotrypsin	>0.05, Not reliable
TRUE	High	[L].SPTESSTTTPPDSVEERKL.[V]	SPTESSTTTPPDSVEERKL	168	186		FALSE	Pah1_TEV	0.161408	0.00967049	2	3	1	1	P32567; Pah1_Yeast_MT_W637A_with_TEV	P32567 [168-186]; Pah1_Yeast_MT_W637A_with_TEV [168-186]		0	2061					No Quan Values	High	Not Found	High	0.001088	0.02483	1.91		Chymotrypsin	>0.05, Not reliable
TRUE	High	[F].TINTEGEVHMEL.[L]	TINTEGEVHMEL	550	561		FALSE	Pah1_TEV	0.181023	0.00967049	2	3	1	1	P32567; Pah1_Yeast_MT_W637A_with_TEV	P32567 [550-561]; Pah1_Yeast_MT_W637A_with_TEV [550-561]		0	1372.64	2.60016e+06		2.60016e+06		Shared	High	Not Found	High	0.001088	0.02972	1.55	38.29	Chymotrypsin	>0.05, Not reliable
TRUE	High	[D].ALSYRTVGIPSSRIFTINTE.[G]	ALSYRTVGIPSSRIFTINTE	535	554		FALSE	Pah1_TEV	2.18093e-07	0.00722727	2	3	1	4	P32567; Pah1_Yeast_MT_W637A_with_TEV	P32567 [535-554]; Pah1_Yeast_MT_W637A_with_TEV [535-554]		0	2225.19		2.08974e+07		3.95519e+06	Shared	High	High	High	0.0008969	0.0002152	4.06	44.94	GluC	<0.05
TRUE	High	[E].LGSPLASPKLRYLD.[D]	LGSPLASPKLRYLD	742	755	1xPhospho [S3(100)]	FALSE	Pah1_TEV	2.96145e-09	0.00722727	2	3	2	3	P32567; Pah1_Yeast_MT_W637A_with_TEV	P32567 [742-755]; Pah1_Yeast_MT_W637A_with_TEV [742-755]	P32567 1xPhospho [S744(100)]; Pah1_Yeast_MT_W637A_with_TEV 1xPhospho [S744(100)]	0	1609.83	2.12821e+06		2.12821e+06		Shared	High	Not Found	High	0.0008969	3.132e-05	4.12	41.59	GluC	<0.05
TRUE	High	[E].LGSPLASPKLRYLDD.[M]	LGSPLASPKLRYLDD	742	756		FALSE	Pah1_TEV	7.47607e-10	0.00722727	2	3	1	1	P32567; Pah1_Yeast_MT_W637A_with_TEV	P32567 [742-756]; Pah1_Yeast_MT_W637A_with_TEV [742-756]		1	1644.9	2957371		2957371		Shared	High	Not Found	High	0.0008969	1.694e-05	3.81	39.25	GluC	<0.05
TRUE	High	[E].LGSPLASPKLRYLDD.[M]	LGSPLASPKLRYLDD	742	756	1xPhospho [S3(100)]	FALSE	Pah1_TEV	0.00468494	0.00722727	2	3	1	1	P32567; Pah1_Yeast_MT_W637A_with_TEV	P32567 [742-756]; Pah1_Yeast_MT_W637A_with_TEV [742-756]	P32567 1xPhospho [S744(100)]; Pah1_Yeast_MT_W637A_with_TEV 1xPhospho [S744(100)]	1	1724.86	435421		435421		Shared	High	Not Found	High	0.0008969	0.01875	2.72	40.97	GluC	<0.05
TRUE	High	[E].LGSPLASPKLRYLDDMD.[D]	LGSPLASPKLRYLDDMD	742	758	1xOxidation [M16]	FALSE	Pah1_TEV	3.96796e-07	0.00722727	2	3	1	2	P32567; Pah1_Yeast_MT_W637A_with_TEV	P32567 [742-758]; Pah1_Yeast_MT_W637A_with_TEV [742-758]		2	1906.96	5143902	2.07943e+06	5143902	393567	Shared	High	High	High	0.0008969	0.0002824	2.58	39.17	GluC	<0.05
TRUE	High	[E].LGSPLASPKLRYLDDMD.[D]	LGSPLASPKLRYLDDMD	742	758	1xOxidation [M16]; 1xPhospho [S3(100)]	FALSE	Pah1_TEV	0.00104931	0.00722727	2	3	2	2	P32567; Pah1_Yeast_MT_W637A_with_TEV	P32567 [742-758]; Pah1_Yeast_MT_W637A_with_TEV [742-758]	P32567 1xPhospho [S744(100)]; Pah1_Yeast_MT_W637A_with_TEV 1xPhospho [S744(100)]	2	1986.92	1.08485e+06		1.08485e+06		Shared	High	Not Found	High	0.0008969	0.009614	3.43	41.03	GluC	<0.05
TRUE	High	[E].IHIPSKLDNNGDLLLD.[T]	IHIPSKLDNNGDLLLD	205	220		FALSE	Pah1_TEV	0.000244582	0.00722727	2	3	1	2	P32567; Pah1_Yeast_MT_W637A_with_TEV	P32567 [205-220]; Pah1_Yeast_MT_W637A_with_TEV [205-220]		2	1776.95	2454935	638199	2454935	120790	Shared	High	Peak Found	High	0.0008969	0.00502	3.03	43.31	GluC	<0.05
TRUE	High	[E].LLELAGYRSSYIHINE.[L]	LLELAGYRSSYIHINE	561	576		FALSE	Pah1_TEV	0.00235394	0.00722727	2	3	1	1	P32567; Pah1_Yeast_MT_W637A_with_TEV	P32567 [561-576]; Pah1_Yeast_MT_W637A_with_TEV [561-576]		1	1877.98	1080068		1080068		Shared	High	Not Found	High	0.0008969	0.01379	2.92	43.34	GluC	<0.05
TRUE	High	[D].IQLKQLLKDE.[F]	IQLKQLLKDE	236	245		FALSE	Pah1_TEV	1.78648e-07	0.00722727	2	3	1	3	P32567; Pah1_Yeast_MT_W637A_with_TEV	P32567 [236-245]; Pah1_Yeast_MT_W637A_with_TEV [236-245]		1	1227.73	314037	1.43335e+07	314037	2.71285e+06	Shared	High	High	High	0.0008969	0.0001971	2.66	37.23	GluC	<0.05
TRUE	High	[D].LSPPGTPPTMATSGSVLGLDAME.[S]	LSPPGTPPTMATSGSVLGLDAME	276	298	2xOxidation [M10; M22]	FALSE	Pah1_TEV	0.00802845	0.00722727	2	3	1	1	P32567; Pah1_Yeast_MT_W637A_with_TEV	P32567 [276-298]; Pah1_Yeast_MT_W637A_with_TEV [276-298]		1	2261.07		2.515e+06		476005	Shared	Not Found	High	High	0.0008969	0.02389	1.55	40.17	GluC	<0.05
TRUE	High	[E].ITSGRKTLFRGNQE.[E]	ITSGRKTLFRGNQE	615	628		FALSE	Pah1_TEV	0.00133312	0.00722727	2	3	1	5	P32567; Pah1_Yeast_MT_W637A_with_TEV	P32567 [615-628]; Pah1_Yeast_MT_W637A_with_TEV [615-628]		0	1606.87	9027237	2.33284e+07	9027237	4415289	Shared	High	High	High	0.0008969	0.01072	1.98	24.17	GluC	<0.05
TRUE	High	[E].ITSGRKTLFRGNQEE.[K]	ITSGRKTLFRGNQEE	615	629		FALSE	Pah1_TEV	4.3478e-06	0.00722727	2	3	1	12	P32567; Pah1_Yeast_MT_W637A_with_TEV	P32567 [615-629]; Pah1_Yeast_MT_W637A_with_TEV [615-629]		1	1735.91	5.77178e+07	9.69192e+07	5.77178e+07	18343574	Shared	High	High	High	0.0008969	0.0008239	2.36	24.26	GluC	<0.05
TRUE	High	[E].LVDHFFPPVSLD.[S]	LVDHFFPPVSLD	577	588		FALSE	Pah1_TEV	3.56729e-05	0.00722727	2	3	1	31	P32567; Pah1_Yeast_MT_W637A_with_TEV	P32567 [577-588]; Pah1_Yeast_MT_W637A_with_TEV [577-588]		1	1385.71	1.99208e+07	2.72794e+08	1.99208e+07	5.16308e+07	Shared	High	High	High	0.0008969	0.002123	2.32	47.88	GluC	<0.05
TRUE	High	[E].MGDQVTDVPD.[E]	MGDQVTDVPD	88	97	1xOxidation [M1]	FALSE	Pah1_TEV	0.166731	0.00722727	2	3	1	1	P32567; Pah1_Yeast_MT_W637A_with_TEV	P32567 [88-97]; Pah1_Yeast_MT_W637A_with_TEV [88-97]		2	1092.45	175983	1.4598e+06	175983	276292	Shared	Peak Found	High	High	0.0008969	0.09291	1.86	25.71	GluC	>0.05, Not reliable
TRUE	High	[E].LGSPLASPKLRYLD.[D]	LGSPLASPKLRYLD	742	755		FALSE	Pah1_TEV	3.51452e-08	0.00722727	2	3	1	3	P32567; Pah1_Yeast_MT_W637A_with_TEV	P32567 [742-755]; Pah1_Yeast_MT_W637A_with_TEV [742-755]		0	1529.87	7.02158e+06	4.05332e+06	7.02158e+06	767159	Shared	High	High	High	0.0008969	9.531e-05	3.47	38.93	GluC	<0.05
TRUE	High	[E].NASDLVSSHSSSGSTPNKSTMSKGDIGKQIYLE.[L]	NASDLVSSHSSSGSTPNKSTMSKGDIGKQIYLE	709	741	1xOxidation [M21]	FALSE	Pah1_TEV	1.05639e-05	0.00722727	2	3	1	3	P32567; Pah1_Yeast_MT_W637A_with_TEV	P32567 [709-741]; Pah1_Yeast_MT_W637A_with_TEV [709-741]		2	3441.64	2.72138e+06	3.2037e+06	2.72138e+06	606354	Shared	High	High	High	0.0008969	0.001227	4.29	31.82	GluC	<0.05
TRUE	High	[E].QRTKNFQQKLNKKLTE.[I]	QRTKNFQQKLNKKLTE	189	204		FALSE	Pah1_TEV	1.97078e-14	0.00722727	2	3	1	146	P32567; Pah1_Yeast_MT_W637A_with_TEV	P32567 [189-204]; Pah1_Yeast_MT_W637A_with_TEV [189-204]		0	2004.13	2.19767e+09	5.96722e+08	2.19767e+09	1.1294e+08	Shared	High	High	High	0.0008969	1.501e-07	4.83	23.84	GluC	<0.05
TRUE	High	[E].RKLVEQRTKNFQQKLNKKLTE.[I]	RKLVEQRTKNFQQKLNKKLTE	184	204		FALSE	Pah1_TEV	1.70546e-17	0.00722727	2	3	1	143	P32567; Pah1_Yeast_MT_W637A_with_TEV	P32567 [184-204]; Pah1_Yeast_MT_W637A_with_TEV [184-204]		1	2629.53	2.31794e+09	7.68187e+07	2.31794e+09	1.45392e+07	Shared	High	High	High	0.0008969	6.36e-09	7.67	24.68	GluC	<0.05
TRUE	High	[D].SDISSFIKE.[D]	SDISSFIKE	250	258		FALSE	Pah1_TEV	0.00719416	0.00722727	2	3	1	1	P32567; Pah1_Yeast_MT_W637A_with_TEV	P32567 [250-258]; Pah1_Yeast_MT_W637A_with_TEV [250-258]		1	1025.51		6.6385e+06		1.25645e+06	Shared	Not Found	High	High	0.0008969	0.02272	1.58	33.06	GluC	<0.05
TRUE	High	[D].SGEAYFVFE.[M]	SGEAYFVFE	79	87		FALSE	Pah1_TEV	0.0222072	0.00722727	2	3	1	2	P32567; Pah1_Yeast_MT_W637A_with_TEV	P32567 [79-87]; Pah1_Yeast_MT_W637A_with_TEV [79-87]		1	1048.46	1.15986e+06		1.15986e+06		Shared	High	Not Found	High	0.0008969	0.03753	2.12	46.02	GluC	<0.05
TRUE	High	[D].SNYNRTKSRRASSAAATSIDKE.[F]	SNYNRTKSRRASSAAATSIDKE	762	783		FALSE	Pah1_TEV	0.000491664	0.00722727	2	3	1	1	P32567; Pah1_Yeast_MT_W637A_with_TEV	P32567 [762-783]; Pah1_Yeast_MT_W637A_with_TEV [762-783]		1	2413.22	1.28846e+06		1.28846e+06		Shared	High	Not Found	High	0.0008969	0.006855	1.63	23.02	GluC	<0.05
TRUE	High	[E].SRREQSVNE.[T]	SRREQSVNE	818	826		FALSE	Pah1_TEV	0.160895	0.00722727	2	3	1	1	P32567; Pah1_Yeast_MT_W637A_with_TEV	P32567 [818-826]; Pah1_Yeast_MT_W637A_with_TEV [818-826]		1	1104.54	7500.97	3.57957e+07	7500.97	6.77492e+06	Shared	Peak Found	High	High	0.0008969	0.0912	2.51	22.03	GluC	>0.05, Not reliable
TRUE	High	[D].STRSYLRSIE.[Q]	STRSYLRSIE	452	461		FALSE	Pah1_TEV	0.0231112	0.00722727	2	3	1	1	P32567; Pah1_Yeast_MT_W637A_with_TEV	P32567 [452-461]; Pah1_Yeast_MT_W637A_with_TEV [452-461]		0	1211.64	1.84133e+06		1.84133e+06		Shared	High	Not Found	High	0.0008969	0.03821	2.77	28	GluC	<0.05
TRUE	High	[D].TDIQLKQLLKDE.[F]	TDIQLKQLLKDE	234	245		FALSE	Pah1_TEV	0.00878253	0.00722727	2	3	1	1	P32567; Pah1_Yeast_MT_W637A_with_TEV	P32567 [234-245]; Pah1_Yeast_MT_W637A_with_TEV [234-245]		2	1443.81		5.35923e+06		1.01432e+06	Shared	Not Found	High	High	0.0008969	0.02481	2.33	38.42	GluC	<0.05
TRUE	High	[E].TGRNQLPHNSMD.[D]	TGRNQLPHNSMD	827	838	1xOxidation [M11]	FALSE	Pah1_TEV	0.00487565	0.00722727	2	3	1	3	P32567; Pah1_Yeast_MT_W637A_with_TEV	P32567 [827-838]; Pah1_Yeast_MT_W637A_with_TEV [827-838]		0	1385.62	3.22637e+06	3.18435e+06	3.22637e+06	602692	Shared	High	High	High	0.0008969	0.01914	1.74	22.48	GluC	<0.05
TRUE	High	[E].TGRNQLPHNSMDD.[K]	TGRNQLPHNSMDD	827	839	1xOxidation [M11]	FALSE	Pah1_TEV	0.000170794	0.00722727	2	3	1	3	P32567; Pah1_Yeast_MT_W637A_with_TEV	P32567 [827-839]; Pah1_Yeast_MT_W637A_with_TEV [827-839]		1	1500.65	1.47823e+06	1.09106e+06	1.47823e+06	206502	Shared	High	High	High	0.0008969	0.004273	2.11	22.61	GluC	<0.05
TRUE	High	[E].VFKIACLND.[I]	VFKIACLND	494	502	1xCarbamidomethyl [C6]	FALSE	Pah1_TEV	0.000156129	0.00722727	2	3	1	2	P32567; Pah1_Yeast_MT_W637A_with_TEV	P32567 [494-502]; Pah1_Yeast_MT_W637A_with_TEV [494-502]		0	1079.56	1446174	1.26771e+07	1446174	2.39934e+06	Shared	High	High	High	0.0008969	0.004104	2.56	35.54	GluC	<0.05
TRUE	High	[D].VHSLGNSDTE.[S]	VHSLGNSDTE	808	817		FALSE	Pah1_TEV	0.000725466	0.00722727	2	3	1	7	P32567; Pah1_Yeast_MT_W637A_with_TEV	P32567 [808-817]; Pah1_Yeast_MT_W637A_with_TEV [808-817]		1	1058.47	2658014	2.90934e+07	2658014	5.50641e+06	Shared	High	High	High	0.0008969	0.008146	2.38	22.65	GluC	<0.05
TRUE	High	[D].VHSLGNSDTESRRE.[Q]	VHSLGNSDTESRRE	808	821		FALSE	Pah1_TEV	0.121252	0.00722727	2	3	1	3	P32567; Pah1_Yeast_MT_W637A_with_TEV	P32567 [808-821]; Pah1_Yeast_MT_W637A_with_TEV [808-821]		2	1586.75		3.69442e+06		699231	Shared	Not Found	High	High	0.0008969	0.08009	2.44	23.95	GluC	>0.05, Not reliable
TRUE	High	[E].QNGSKLPNGPVILSPDRTMAALRRE.[V]	QNGSKLPNGPVILSPDRTMAALRRE	462	486	1xOxidation [M19]	FALSE	Pah1_TEV	0.00276126	0.00722727	2	3	1	2	P32567; Pah1_Yeast_MT_W637A_with_TEV	P32567 [462-486]; Pah1_Yeast_MT_W637A_with_TEV [462-486]		1	2736.46		1.62603e+06		307753	Shared	Not Found	High	High	0.0008969	0.01485	2.58	35.74	GluC	<0.05
TRUE	High	[E].VLAASSDVE.[N]	VLAASSDVE	700	708		FALSE	Pah1_TEV	0.135466	0.00722727	2	3	1	2	P32567; Pah1_Yeast_MT_W637A_with_TEV	P32567 [700-708]; Pah1_Yeast_MT_W637A_with_TEV [700-708]		1	890.447	595349	1.16463e+07	595349	2.20426e+06	Shared	High	High	High	0.0008969	0.0843	1.61	25.52	GluC	>0.05, Not reliable
TRUE	High	[E].LAGYRSSYIHINE.[L]	LAGYRSSYIHINE	564	576		FALSE	Pah1_TEV	3.4109e-08	0.00722727	2	3	1	62	P32567; Pah1_Yeast_MT_W637A_with_TEV	P32567 [564-576]; Pah1_Yeast_MT_W637A_with_TEV [564-576]		0	1522.76	1.21794e+09	6.6207e+08	1.21794e+09	1.25308e+08	Shared	High	High	High	0.0008969	9.406e-05	2.57	32.54	GluC	<0.05
TRUE	High	[E].KSTPFFAGFGNRITDALSYRTVGIPSSRIFTINTEGE.[V]	KSTPFFAGFGNRITDALSYRTVGIPSSRIFTINTEGE	520	556		FALSE	Pah1_TEV	0.00595212	0.00722727	2	3	1	1	P32567; Pah1_Yeast_MT_W637A_with_TEV	P32567 [520-556]; Pah1_Yeast_MT_W637A_with_TEV [520-556]		2	4050.07	389722		389722		Shared	High	Not Found	High	0.0008969	0.02087	3.55	57.48	GluC	<0.05
TRUE	High	[D].ALSYRTVGIPSSRIFTINTEGE.[V]	ALSYRTVGIPSSRIFTINTEGE	535	556		FALSE	Pah1_TEV	3.25566e-06	0.00722727	2	3	1	2	P32567; Pah1_Yeast_MT_W637A_with_TEV	P32567 [535-556]; Pah1_Yeast_MT_W637A_with_TEV [535-556]		1	2411.26		2.15635e+06		408126	Shared	Not Found	High	High	0.0008969	0.0007234	2.89	44.66	GluC	<0.05
TRUE	High	[D].ALSYRTVGIPSSRIFTINTEGEVHME.[L]	ALSYRTVGIPSSRIFTINTEGEVHME	535	560	1xOxidation [M25]	FALSE	Pah1_TEV	6.54521e-12	0.00722727	2	3	1	4	P32567; Pah1_Yeast_MT_W637A_with_TEV	P32567 [535-560]; Pah1_Yeast_MT_W637A_with_TEV [535-560]		2	2923.46	2.58577e+06		2.58577e+06		Shared	High	High	High	0.0008969	2.026e-06	5.2	44.71	GluC	<0.05
TRUE	High	[E].AYFVFE.[M]	AYFVFE	82	87		FALSE	Pah1_TEV	0.0321201	0.00722727	2	3	1	6	P32567; Pah1_Yeast_MT_W637A_with_TEV	P32567 [82-87]; Pah1_Yeast_MT_W637A_with_TEV [82-87]		0	775.366	147665760	7.19176e+08	147665760	1.36116e+08	Shared	High	High	High	0.0008969	0.04409	1.98	45.37	GluC	<0.05
TRUE	High	[E].DKNGNIKIVNPYE.[H]	DKNGNIKIVNPYE	259	271		FALSE	Pah1_TEV	0.011965	0.00722727	2	3	1	2	P32567; Pah1_Yeast_MT_W637A_with_TEV	P32567 [259-271]; Pah1_Yeast_MT_W637A_with_TEV [259-271]		1	1503.78		1.96567e+06		372035	Shared	Not Found	High	High	0.0008969	0.02855	1.51	30.39	GluC	<0.05
TRUE	High	[E].DKNGNIKIVNPYEHLTD.[L]	DKNGNIKIVNPYEHLTD	259	275		FALSE	Pah1_TEV	0.00507411	0.00722727	2	3	1	1	P32567; Pah1_Yeast_MT_W637A_with_TEV	P32567 [259-275]; Pah1_Yeast_MT_W637A_with_TEV [259-275]		2	1970		2.13687e+06		404438	Shared	Not Found	High	High	0.0008969	0.01942	2.22	34.26	GluC	<0.05
TRUE	High	[E].DSNYNRTKSRRASSAAATSIDKE.[F]	DSNYNRTKSRRASSAAATSIDKE	761	783		FALSE	Pah1_TEV	0.000202356	0.00722727	2	3	1	3	P32567; Pah1_Yeast_MT_W637A_with_TEV	P32567 [761-783]; Pah1_Yeast_MT_W637A_with_TEV [761-783]		2	2528.24	2.39752e+06		2.39752e+06		Shared	High	Not Found	High	0.0008969	0.004615	2.17	23.14	GluC	<0.05
TRUE	High	[E].ERKLVEQRTKNFQQKLNKKLTE.[I]	ERKLVEQRTKNFQQKLNKKLTE	183	204		FALSE	Pah1_TEV	0.274157	0.00722727	2	3	1	1	P32567; Pah1_Yeast_MT_W637A_with_TEV	P32567 [183-204]; Pah1_Yeast_MT_W637A_with_TEV [183-204]		2	2758.57	371393		371393		Shared	High	Not Found	High	0.0008969	0.1196	1.97	26.22	GluC	>0.05, Not reliable
TRUE	High	[E].FGNDSDISSFIKE.[D]	FGNDSDISSFIKE	246	258		FALSE	Pah1_TEV	1.69411e-15	0.00722727	2	3	1	13	P32567; Pah1_Yeast_MT_W637A_with_TEV	P32567 [246-258]; Pah1_Yeast_MT_W637A_with_TEV [246-258]		2	1458.67	9087356	3.73279e+08	9087356	7.06492e+07	Shared	High	High	High	0.0008969	4.989e-08	4.74	38.59	GluC	<0.05
TRUE	High	[E].FKKLSVSKAGAPTRIVSKINVSND.[V]	FKKLSVSKAGAPTRIVSKINVSND	784	807		FALSE	Pah1_TEV	5.18624e-14	0.00722727	2	3	1	23	P32567; Pah1_Yeast_MT_W637A_with_TEV	P32567 [784-807]; Pah1_Yeast_MT_W637A_with_TEV [784-807]		0	2559.46	1.66899e+08	4.99671e+07	1.66899e+08	9457103	Shared	High	High	High	0.0008969	2.313e-07	6.05	32.08	GluC	<0.05
TRUE	High	[E].FKKLSVSKAGAPTRIVSKINVSND.[V]	FKKLSVSKAGAPTRIVSKINVSND	784	807	1xPhospho [S5(98.8)]	FALSE	Pah1_TEV	0.00428268	0.00722727	2	3	1	1	P32567; Pah1_Yeast_MT_W637A_with_TEV	P32567 [784-807]; Pah1_Yeast_MT_W637A_with_TEV [784-807]	P32567 1xPhospho [S788(98.8)]; Pah1_Yeast_MT_W637A_with_TEV 1xPhospho [S788(98.8)]	0	2639.43					No Quan Values	High	Not Found	High	0.0008969	0.01805	3.77		GluC	<0.05
TRUE	High	[E].FKKLSVSKAGAPTRIVSKINVSNDVHSLGNSD.[T]	FKKLSVSKAGAPTRIVSKINVSNDVHSLGNSD	784	815		FALSE	Pah1_TEV	0.00237754	0.00722727	2	3	1	1	P32567; Pah1_Yeast_MT_W637A_with_TEV	P32567 [784-815]; Pah1_Yeast_MT_W637A_with_TEV [784-815]		1	3368.83	2486079		2486079		Shared	High	Not Found	High	0.0008969	0.01389	3.44	35.37	GluC	<0.05
TRUE	High	[E].FKKLSVSKAGAPTRIVSKINVSNDVHSLGNSD.[T]	FKKLSVSKAGAPTRIVSKINVSNDVHSLGNSD	784	815	1xPhospho [S31(100)]	FALSE	Pah1_TEV	0.00025709	0.00722727	2	3	1	2	P32567; Pah1_Yeast_MT_W637A_with_TEV	P32567 [784-815]; Pah1_Yeast_MT_W637A_with_TEV [784-815]	P32567 1xPhospho [S814(100)]; Pah1_Yeast_MT_W637A_with_TEV 1xPhospho [S814(100)]	1	3448.79	1.48223e+06		1.48223e+06		Shared	High	Not Found	High	0.0008969	0.005135	3.83	36.12	GluC	<0.05
TRUE	High	[E].FKKLSVSKAGAPTRIVSKINVSNDVHSLGNSDTE.[S]	FKKLSVSKAGAPTRIVSKINVSNDVHSLGNSDTE	784	817		FALSE	Pah1_TEV	3.70065e-13	0.00722727	2	3	1	44	P32567; Pah1_Yeast_MT_W637A_with_TEV	P32567 [784-817]; Pah1_Yeast_MT_W637A_with_TEV [784-817]		2	3598.92	3.70301e+08	2.50781e+08	3.70301e+08	4.74644e+07	Shared	High	High	High	0.0008969	5.576e-07	5.41	35.48	GluC	<0.05
TRUE	High	[E].KTSKKGTAGSGETE.[K]	KTSKKGTAGSGETE	331	344		FALSE	Pah1_TEV	0.227368	0.00722727	2	3	1	2	P32567; Pah1_Yeast_MT_W637A_with_TEV	P32567 [331-344]; Pah1_Yeast_MT_W637A_with_TEV [331-344]		1	1380.7					No Quan Values	Not Found	High	High	0.0008969	0.1083	1.67		GluC	>0.05, Not reliable
TRUE	High	[E].FKKLSVSKAGAPTRIVSKINVSNDVHSLGNSDTE.[S]	FKKLSVSKAGAPTRIVSKINVSNDVHSLGNSDTE	784	817	1xPhospho [S5(100)]	FALSE	Pah1_TEV	1.43684e-06	0.00722727	2	3	3	10	P32567; Pah1_Yeast_MT_W637A_with_TEV	P32567 [784-817]; Pah1_Yeast_MT_W637A_with_TEV [784-817]	P32567 1xPhospho [S788(100)]; Pah1_Yeast_MT_W637A_with_TEV 1xPhospho [S788(100)]	2	3678.89	31365743	6.36749e+06	31365743	1.20515e+06	Shared	High	High	High	0.0008969	0.0005011	6.15	37.86	GluC	<0.05
TRUE	High	[E].GEVHMELLE.[L]	GEVHMELLE	555	563	1xOxidation [M5]	FALSE	Pah1_TEV	0.141801	0.00722727	2	3	1	3	P32567; Pah1_Yeast_MT_W637A_with_TEV	P32567 [555-563]; Pah1_Yeast_MT_W637A_with_TEV [555-563]		2	1072.5	13112520	1.94243e+07	13112520	3.67638e+06	Shared	High	High	High	0.0008969	0.08617	1.97	28.19	GluC	>0.05, Not reliable
TRUE	High	[D].GRLSCSPFHVRFGKFQILKPSQKKVQVFINE.[K]	GRLSCSPFHVRFGKFQILKPSQKKVQVFINE	37	67	1xCarbamidomethyl [C5]	FALSE	Pah1_TEV	2.29623e-06	0.00722727	2	3	1	5	P32567; Pah1_Yeast_MT_W637A_with_TEV	P32567 [37-67]; Pah1_Yeast_MT_W637A_with_TEV [37-67]		0	3675.01	1.9643e+06		1.9643e+06		Shared	High	Not Found	High	0.0008969	0.00062	4.3	45.63	GluC	<0.05
TRUE	High	[E].KFTDVNFARD.[P]	KFTDVNFARD	630-mu	639-mu		FALSE	Pah1_TEV	0.0354892	0.00722727	1	1	1	2	Pah1_Yeast_MT_W637A_with_TEV	Pah1_Yeast_MT_W637A_with_TEV [630-639]		1	1212.6		3.03511e+06		574445		Not Found	High	High	0.0008969	0.04615	1.91	29.81	GluC	<0.05
TRUE	High	[E].KKVLEEPD.[F]	KKVLEEPD	139	146		FALSE	Pah1_TEV	0.28742	0.00722727	2	3	1	2	P32567; Pah1_Yeast_MT_W637A_with_TEV	P32567 [139-146]; Pah1_Yeast_MT_W637A_with_TEV [139-146]		2	957.525	1.04064e+06	3.57926e+06	1.04064e+06	677434	Shared	High	High	High	0.0008969	0.1225	1.98	23.27	GluC	>0.05, Not reliable
TRUE	High	[E].KLSNMPMKLSDSGE.[A]	KLSNMPMKLSDSGE	68	81		FALSE	Pah1_TEV	3.24522e-14	0.00722727	2	3	1	3	P32567; Pah1_Yeast_MT_W637A_with_TEV	P32567 [68-81]; Pah1_Yeast_MT_W637A_with_TEV [68-81]		1	1536.74	9.56059e+06	269151	9.56059e+06	50941.2	Shared	High	Peak Found	High	0.0008969	1.875e-07	4.35	30.58	GluC	<0.05
TRUE	High	[E].KLSNMPMKLSDSGE.[A]	KLSNMPMKLSDSGE	68	81	1xOxidation [M]	FALSE	Pah1_TEV	1.00509e-11	0.00722727	2	3	2	25	P32567; Pah1_Yeast_MT_W637A_with_TEV	P32567 [68-81]; Pah1_Yeast_MT_W637A_with_TEV [68-81]		1	1552.73	9.98074e+07	1.43721e+07	9.98074e+07	2.72016e+06	Shared	High	High	High	0.0008969	2.45e-06	5.01	26.36	GluC	<0.05
TRUE	High	[E].KLSNMPMKLSDSGE.[A]	KLSNMPMKLSDSGE	68	81	2xOxidation [M5; M7]	FALSE	Pah1_TEV	7.52616e-12	0.00722727	2	3	1	41	P32567; Pah1_Yeast_MT_W637A_with_TEV	P32567 [68-81]; Pah1_Yeast_MT_W637A_with_TEV [68-81]		1	1568.73	204863994	3.58116e+08	204863994	6.77794e+07	Shared	High	High	High	0.0008969	2.153e-06	3.61	23.93	GluC	<0.05
TRUE	High	[E].KLSNMPMKLSDSGEAYFVFE.[M]	KLSNMPMKLSDSGEAYFVFE	68	87		FALSE	Pah1_TEV	3.18086e-08	0.00722727	2	3	1	3	P32567; Pah1_Yeast_MT_W637A_with_TEV	P32567 [68-87]; Pah1_Yeast_MT_W637A_with_TEV [68-87]		2	2293.09	3.03167e+06		3.03167e+06		Shared	High	Not Found	High	0.0008969	9.091e-05	4.08	49.49	GluC	<0.05
TRUE	High	[E].KLSNMPMKLSDSGEAYFVFE.[M]	KLSNMPMKLSDSGEAYFVFE	68	87	1xOxidation [M]	FALSE	Pah1_TEV	8.27391e-09	0.00722727	2	3	2	9	P32567; Pah1_Yeast_MT_W637A_with_TEV	P32567 [68-87]; Pah1_Yeast_MT_W637A_with_TEV [68-87]		2	2309.08	7.01614e+07	7.16816e+06	7.01614e+07	1.35669e+06	Shared	High	High	High	0.0008969	4.969e-05	4.11	46.47	GluC	<0.05
TRUE	High	[E].KLSNMPMKLSDSGEAYFVFE.[M]	KLSNMPMKLSDSGEAYFVFE	68	87	2xOxidation [M5; M7]	FALSE	Pah1_TEV	5.76818e-10	0.00722727	2	3	1	26	P32567; Pah1_Yeast_MT_W637A_with_TEV	P32567 [68-87]; Pah1_Yeast_MT_W637A_with_TEV [68-87]		2	2325.08	4.95024e+08	2.67239e+08	4.95024e+08	5.05795e+07	Shared	High	High	High	0.0008969	1.51e-05	4.42	42.94	GluC	<0.05
TRUE	High	[E].KRYIRTIRLTNDQLKCLNLTYGE.[N]	KRYIRTIRLTNDQLKCLNLTYGE	345	367	1xCarbamidomethyl [C16]	FALSE	Pah1_TEV	6.81104e-06	0.00722727	2	3	1	3	P32567; Pah1_Yeast_MT_W637A_with_TEV	P32567 [345-367]; Pah1_Yeast_MT_W637A_with_TEV [345-367]		1	2868.55	3.04314e+06		3.04314e+06		Shared	High	Not Found	High	0.0008969	0.001008	3.23	39.06	GluC	<0.05
TRUE	High	[E].KSTPFFAGFGNRITD.[A]	KSTPFFAGFGNRITD	520	534		FALSE	Pah1_TEV	1.21884e-09	0.00722727	2	3	1	4	P32567; Pah1_Yeast_MT_W637A_with_TEV	P32567 [520-534]; Pah1_Yeast_MT_W637A_with_TEV [520-534]		0	1657.83	748252	1.19404e+07	748252	2.25992e+06	Shared	High	High	High	0.0008969	2.106e-05	3.01	41.07	GluC	<0.05
TRUE	High	[E].KSTPFFAGFGNRITDALSYRTVGIPSSRIFTINTE.[G]	KSTPFFAGFGNRITDALSYRTVGIPSSRIFTINTE	520	554		FALSE	Pah1_TEV	4.2905e-08	0.00722727	2	3	1	3	P32567; Pah1_Yeast_MT_W637A_with_TEV	P32567 [520-554]; Pah1_Yeast_MT_W637A_with_TEV [520-554]		1	3864.01	2.8748e+06		2.8748e+06		Shared	High	Not Found	High	0.0008969	0.0001039	3.79	57.76	GluC	<0.05
TRUE	High	[E].FKKLSVSKAGAPTRIVSKINVSNDVHSLGNSDTE.[S]	FKKLSVSKAGAPTRIVSKINVSNDVHSLGNSDTE	784	817	2xPhospho [S31(98.1); T/S]	FALSE	Pah1_TEV	5.70092e-05	0.00722727	2	3	1	3	P32567; Pah1_Yeast_MT_W637A_with_TEV	P32567 [784-817]; Pah1_Yeast_MT_W637A_with_TEV [784-817]	P32567 2xPhospho [S814(98.1); T/S]; Pah1_Yeast_MT_W637A_with_TEV 2xPhospho [S814(98.1); T/S]	2	3758.85	2.61622e+06		2.61622e+06		Shared	High	Not Found	High	0.0008969	0.002614	3.93	36.78	GluC	<0.05
TRUE	High	[E].VILKKPE.[V]	VILKKPE	487	493		FALSE	Pah1_TEV	0.0287823	0.00722727	2	3	1	18	P32567; Pah1_Yeast_MT_W637A_with_TEV	P32567 [487-493]; Pah1_Yeast_MT_W637A_with_TEV [487-493]		0	826.54	3.22149e+08	2.94935e+08	3.22149e+08	55821436	Shared	High	High	High	0.0008969	0.04203	1.64	24.09	GluC	<0.05

## Sheet: sequences
>Pah1_TEV
MQYVGRALGSVSKTWSSINPATLSGAIDVIVVEHPDGRLSCSPFHVRFGKFQILKPSQKKVQVFINEKLSNMPMKLSDSGEAYFVFEMGDQVTDVPDELLVSPVMSATSSPPQSPETSILEGGTEGEGEGENENKKKEKKVLEEPDFLDINDTGDSGSKNSETTGSLSPTESSTTTPPDSVEERKLVEQRTKNFQQKLNKKLTEIHIPSKLDNNGDLLLDTEGYKPNKNMMHDTDIQLKQLLKDEFGNDSDISSFIKEDKNGNIKIVNPYEHLTDLSPPGTPPTMATSGSVLGLDAMESGSTLNSLSSSPSGSDTEDETSFSKEQSSKSEKTSKKGTAGSGETEKRYIRTIRLTNDQLKCLNLTYGENDLKFSVDHGKAIVTSKLFVWRWDVPIVISDI…
>Pah1_W637A_mutant_TEV
MQYVGRALGSVSKTWSSINPATLSGAIDVIVVEHPDGRLSCSPFHVRFGKFQILKPSQKKVQVFINEKLSNMPMKLSDSGEAYFVFEMGDQVTDVPDELLVSPVMSATSSPPQSPETSILEGGTEGEGEGENENKKKEKKVLEEPDFLDINDTGDSGSKNSETTGSLSPTESSTTTPPDSVEERKLVEQRTKNFQQKLNKKLTEIHIPSKLDNNGDLLLDTEGYKPNKNMMHDTDIQLKQLLKDEFGNDSDISSFIKEDKNGNIKIVNPYEHLTDLSPPGTPPTMATSGSVLGLDAMESGSTLNSLSSSPSGSDTEDETSFSKEQSSKSEKTSKKGTAGSGETEKRYIRTIRLTNDQLKCLNLTYGENDLKFSVDHGKAIVTSKLFVWRWDVPIVISDI…
